# Supplementary material for: Mycoplasma Chromosomal Transfer: A Distributive, Conjugative Process Creating an Infinite Variety of Mosaic Genomes
Source: Front Microbiol. 2019 Oct 23;10:2441. doi: 10.3389/fmicb.2019.02441 (PMC6819513; doi:10.3389/fmicb.2019.02441)
Supplement: TABLE S1 — Mycoplasma agalactiae strain features. [file Table_1.XLSX]

## Sheet: Feuil1
Table S1. M. agalactiae strain features
Strains origins
Strain	Host	Associated symptoms /sample	Date of isolation	Geographical origin	ICE content
PG2	Caprine	Unknown	1952	Spain	no
5632	Caprine	Arthritidis (joint)	1991	Spain	ICE (3 identical copies)
14628	Ibex	Pneumonia (lung )	2006	France	ICE
4055	Caprine	Mastitis (milk)	1987	France	no
4867	Caprine	Mastitis (milk)	1990	Spain	ICE
