# Supplementary material for: Mycoplasma Chromosomal Transfer: A Distributive, Conjugative Process Creating an Infinite Variety of Mosaic Genomes
Source: Front Microbiol. 2019 Oct 23;10:2441. doi: 10.3389/fmicb.2019.02441 (PMC6819513; doi:10.3389/fmicb.2019.02441)
Supplement: TABLE S3 — Extent and size of PG2 donor chromosomal DNA fragments acquired during mating and PEG artificial-fusion. [file Table_3.XLSX]

## Sheet: Table1 V1
	Chromosomal mutations transfer								Tn Tag transfer							PEG fusion
	1a	1b	1c	1d	1e	1f	1g	1h	2a	2b	2c	3a	3b	4	5	2A	2B	2C	2D	3A	3B
Transfered fragments	15	25	30	19	16	13	30	10	4	6	12	3	10	7	8	1	8	10	12	6	8
	19,75 ± 7,7								7,14 ± 3,18
Mean size of fragments	4146.07	4526.2	3352.23	3594	8125.69	9166.46	4929.07	8831.8	15081	11852.5	4958.83	9790.33	12994.9	13443.3	13957.1	13586	3658	1950.7	5426.64	5119	7084.75
	5834 ± 2447								11725 ± 3424
Total size of DNA transfered (nt)	62191	113155	100567	68286	130011	119164	147872	88318	60324	71115	59506	29371	129949	94103	111657	13586	25606	19507	59693	30714	56678
	103696 ± 29750								79432 ± 34504
% of PG2 genome aquired	0.0708779	0.128961	0.114614	0.0778243	0.148171	0.135809	0.168527	0.100654	0.0687502	0.0810485	0.0678179	0.0334736	0.1481	0.107247	0.127253	0.0154837	0.0291827	0.0222318	0.068031	0.0350042	0.0645949
	11,82% ± 3,4								9,05% ± 3,9

## Sheet: table1 V2
Table S3. Extent and size of PG2-donor chromosomal DNA fragments acquired during mating and PEG-cellular fusion
		Number of acquired fragments	Fragments mean size (bp)	Total size of DNA transfered (bp)	% of PG2 genome aquired
"Classical" mating
M1	T1-1	3	9790	29371	3.35%
	T1-2	10	12995	129949	14.81%
M2	T2	7	13443	94103	10.72%
M3	T3	8	13957	111657	12.73%
M4	T4-1	4	15081	60324	6.88%
	T4-2	6	11853	71115	8.10%
	T4-3	12	4959	59506	6.78%
	mean	7.14 ± 3.18	11725 ± 3424	79432 ± 34504	9.05% ± 3.9
High selection-pressure mating
M5	T5-1	15	4146	62191	7.09%
	T5-2	25	4526	113155	12.90%
	T5-3	30	3352	100567	11.46%
	T5-4	19	3594	68286	7.78%
	T5-5	16	8126	130011	14.82%
M6	T6-1	13	9166	119164	13.58%
	T6-4	30	4929	147872	16.85%
	T6-5	10	8832	88318	10.07%
	mean	19.75 ± 7.7	5834 ± 2447	103696 ± 29750	11.82% ± 3.4
PEG cellular fusion
PEG-M1	H1-1	6	5119	30714	3.50%
	H1-2	8	7085	56678	6.46%
PEG-M4	H4-1	1	13586	13586	1.55%
	H4-2	8	3658	25606	2.92%
	H4-3	10	1951	19507	2.22%
	H4-4	12	5427	59693	6.80%
	mean	7.5 ± 3.78	6138 ±4040	34297 ± 19400	3.91 % ± 2.2
