# Supplementary material for: Mycoplasma Chromosomal Transfer: A Distributive, Conjugative Process Creating an Infinite Variety of Mosaic Genomes
Source: Front Microbiol. 2019 Oct 23;10:2441. doi: 10.3389/fmicb.2019.02441 (PMC6819513; doi:10.3389/fmicb.2019.02441)
Supplement: TABLE S4 — PG2-CDSs acquired in transconjugants and PEG-hybrids. [file Table_4.XLSX]

## Sheet: Prot tot
Table S4. PG2-CDSs acquired by transconjugants and PEG-hybrids									PG2 CDS				5632 CDS				Chimeric CDS
Name	Product	MAGa	MAG		T1-1		T1-2		T2		T3		T4-1		T4-2		T4-3		T5-1		T5-2		T5-3		T5-4		T5-5		T6-1		T6-4		T6-5		H1-1		H1-2		H4-1		H4-2		H4-3		H4-4
dnaA	Chromosomal replication initiator protein DnaA	MAGa0010	MAG0010
dnaN	DNA polymerase III, beta chain	MAGa0020	MAG0020
lip	Esterase/lipase	MAGa0050	MAG0030
lip	Esterase/lipase	MAGa0060	MAG0040
	NADH dependent flavin oxidoreductase	MAGa0070	MAG0050
	Lipoate-protein ligase A	MAGa0080	MAG0060
lplA	Lipoate-protein ligase A	MAGa0090	MAG0070
	Conserved hypothetical protein	MAGa0100	MAG0080
gcdH	Glycine cleavage system H protein	MAGa0110	MAG0090
	Conserved hypothetical protein	MAGa0120	MAG0100
	Hypothetical protein	MAGa0130	MAG0110
	Conserved hypothetical protein, predictedlipoprotein, P48	MAGa0140	MAG0120
	Hypothetical protein	MAGa0150	MAG0130
	ABC transporter, ATP-binding protein, P59	MAGa0160	MAG0140
	Sugar ABC transporter Permease	MAGa0170	MAG0150
	Sugar ABC transporter permease protein	MAGa0180	MAG0160
dgk	Deoxyguanosine kinase	MAGa0190	MAG0170
dgk	Deoxyguanosine kinase	MAGa0200	MAG0180
	Conserved hypothetical protein, predictedlipoprotein	MAGa0210	MAG0190
		no BDBH	MAG0200
	Hypothetical protein, predicted lipoprotein,DUF285 family	MAGa0220	MAG0210
		no BDBH	MAG0220
	Conserved hypothetical protein, DUF285 family	MAGa0230	MAG0230
	Transposase	MAGa0240	no ortholog
	Hypothetical protein, predicted lipoprotein,DUF285 family	MAGa0250	MAG0240
	Conserved hypothetical protein YeiN	MAGa0260	MAG0250
	Conserved hypothetical protein YeiC	MAGa0270	MAG0260
	Hydrolase of the HAD superfamily	MAGa0280	MAG0270
	Conserved hypothetical protein	MAGa0290	MAG0280
	Hypothetical ABC transporter, ATP-bindingprotein	MAGa0300	MAG0290
	Hypothetical protein	MAGa0310	MAG0300
	Hypothetical protein	MAGa0320	MAG0310
		no BDBH	MAG0320
	Hypothetical protein	MAGa0330	MAG0330
oppF	Oligopeptide ABC transporter, ATP-bindingprotein (OppF)	MAGa0340	MAG0340
oppD	Oligopeptide ABC transporter, ATP-bindingprotein (OppD)	MAGa0350	MAG0350
oppC	Oligopeptide ABC transporter, permease protein(OppC)	MAGa0360	MAG0360
oppB	Oligopeptide ABC transporter, permeaseprotein(OppB)	MAGa0370	MAG0370
oppA	Oligopeptide ABC transporter, substrate-bindingprotein (OppA), predicted lipoprotein	MAGa0380	MAG0380
	Conserved hypothetical protein	MAGa0390	MAG0390
cysS	Cysteinyl-tRNA synthetase (Cysteine-tRNAligase)	MAGa0400	MAG0400
	tRNA/rRNA methyltransferase	MAGa0410	MAG0410
	Hypothetical protein	MAGa0420	MAG0420
rpmG	50S ribosomal protein L33	MAGa0430	MAG0430
	Hypothetical protein	MAGa0440	no BDBH
nusG	Transcription antitermination protein (NusG)	MAGa0450	MAG0440
	Conserved Hypothetical protein	MAGa0460	MAG0450
pyrH	Uridylate kinase	MAGa0470	MAG0460
rrf	Ribosome recycling factor (Ribosome releasingfactor)	MAGa0480	MAG0470
	Conserved hypothetical protein	MAGa0510	MAG0480
	Conserved hypothetical protein	MAGa0520	MAG0490
gpsA	Glycerol-3-phosphate dehydrogenase [NAD(P)+]	MAGa0530	MAG0500
ksgA	Dimethyladenosine transferase(S-adenosylmethionine-6-N', N'-adenosyl(rRNA)dimethyltransferase) (16S rRNA dimethylase) (High levelkasugamycin resistance protein ksgA) (Kasugamycindimethyltransferase)	MAGa0540	MAG0510
	Conserved Hypothetical protein, Putativedeoxyribonuclease (YabD) Deoxyribonuclease (TatD)	MAGa0550	MAG0520
trme	TRNA modification GTPase (TrmE)	MAGa0560	MAG0530
	Hypothetical protein	MAGa0570	MAG0540
gap	Glyceraldehyde 3-phosphate dehydrogenase(GAPDH)	MAGa0580	MAG0550
serS	Seryl-tRNA synthetase	MAGa0590	MAG0560
epsG	EpsG	MAGa0600	MAG0570
rpmH	50S ribosomal protein L34	MAGa0610	MAG7500
rnpA	Ribonuclease P protein component	MAGa0620	MAG0580
	Conserved hypothetical protein	MAGa0630	MAG0590
lplA	Lipoate-protein ligase A	MAGa0640	MAG0600
lip	Esterase/lipase	MAGa0650	MAG0610
	Hypothetical protein	MAGa0660	MAG0620
		no BDBH	MAG0630
asnA	Aspartate-ammonia ligase (AsnA)	MAGa0670	MAG0640
polC	DNA polymerase III alpha subunit	MAGa0680	MAG0650
	ATPase, AAA family	MAGa0710	MAG0660
pheS	Phenylalanyl-tRNA Synthetase alpha chain (PheS)	MAGa0720	MAG0670
ung	Uracil-DNA glycosylase (Ung)	MAGa0730	MAG0680
pheT	Phenylalanyl-tRNA synthetase beta chain (PheT)	MAGa0740	MAG0690
glyA	Serine hydroxymethyltransferase (Serinemethylase) (SHMT)	MAGa0750	MAG0700
pip	Proline iminopeptidase (Pip)	MAGa0760	MAG0710
nifS	Nitrogen fixation protein NifS	MAGa0770	MAG0720
nifU	Nitrogen fixation protein NifU	MAGa0780	MAG0730
mucB	DNA-damage repair protein MucB	MAGa0790	MAG0740
nadD	bidomainal protein	MAGa0800	MAG0750
rluB	Ribosomal large subunit pseudouridine synthaseB	MAGa0810	MAG0760
	Hypothetical protein, predicted lipoprotein	MAGa0820	MAG0770
	Hypothetical protein	MAGa0830	no BDBH
fba	Fructose-bisphosphate aldolase (Fba)	MAGa0840	MAG0780
	Nuclease	MAGa0850	MAG0790
rplK	50S ribosomal protein L11	MAGa0860	MAG0800
rplA	50S ribosomal protein L1	MAGa0870	MAG0810
	Hypothetical protein	MAGa0880	MAG0820
	Hypothetical protein	MAGa0890	MAG0830
	Hypothetical protein	no BDBH	MAG0840
	Hypothetical protein	MAGa0900	no BDBH
cspR	tRNA/rRNA methyltransferase	MAGa0910	MAG0850
	rRNA methylase	MAGa0920	MAG0860
	Hypothetical protein	MAGa0930	no BDBH
	GTP-binding protein	MAGa0940	MAG0870
	Hypothetical protein	MAGa0950	MAG0880
hprK	HPr kinase/phosphorylase	MAGa0960	MAG0890
lgt	Prolipoprotein diacylglyceryl transferase	MAGa0970	MAG0900
trxB	Thioredoxin reductase	MAGa0980	MAG0910
	Hypothetical protein	MAGa0990	MAG0920
pdhA	Pyruvate dehydrogenase E1 component, alphasubunit	MAGa1000	MAG0930
pdhB	Pyruvate dehydrogenase E1 component, betasubunit	MAGa1010	MAG0940
	Hypothetical protein	MAGa1020	no BDBH
pdhC	Dihydrolipoamide acetyltransferase component ofpyruvate deshydrogenase complex	MAGa1030	MAG0950
pdhD	Dihydrolipoamide dehydrogenase (E3 component ofpyruvate complex)	MAGa1040	MAG0960
rpmB	50S ribosomal protein L28	MAGa1050	MAG0970
	Conserved hypothetical protein	MAGa1060	MAG0980
	Conserved hypothetical protein	MAGa1070	MAG0990
	Transposase	MAGa1080	no BDBH
	Conserved hypothetical protein, predictedlipoprotein	MAGa1090	MAG1000
oppB	Oligopeptide ABC transporter, permease protein(OppB)	MAGa1100	MAG1010
oppC	Oligopeptide ABC transporter system, permeaseprotein (OppC)	MAGa1110	MAG1020
oppD	Oligopeptide ABC transporter, ATP-bindingprotein (OppD)	MAGa1120	MAG1030
oppF	Oligopeptide ABC transporter, ATP-bindingprotein (OppF)	MAGa1130	MAG1040
	Hypothetical protein, predicted lipoprotein	MAGa1140	MAG1050
	Hypothetical protein	MAGa1150	MAG1060
	Conserved hypothetical protein	MAGa1160	MAG1070
	Pseudogene of Conserved hypothetical protein(C-terminal part)	no BDBH	MAG1080
	Hypothetical protein	no BDBH	MAG1090
	Hypothetical protein, predicted lipoprotein	MAGa1170	MAG1100
	Ribose-5-phosphate isomerase	MAGa1180	MAG1110
	Hypothetical protein	MAGa1190	MAG1120
		no BDBH	MAG1130
	Conserved hypothetical protein	MAGa1200	MAG1140
	Conserved hypothetical protein	MAGa1210	MAG1150
cdd	Cytidine deaminase (Cytidine aminohydrolase)	MAGa1220	MAG1160
era	GTP-binding protein era	MAGa1230	MAG1170
pepP	XAA-PRO aminopeptidase	MAGa1240	MAG1180
proS	Prolyl-tRNA synthetase (Proline-tRNA ligase)	MAGa1250	MAG1190
	Hypothetical protein	MAGa1260	MAG1200
	Hypothetical protein	MAGa1270	MAG1210
	Conserved hypothetical protein	MAGa1280	MAG1220
	Phosphoketolase	MAGa1290	MAG1230
pepF	Oligoendopeptidase F	MAGa1300	MAG1240
potA	Spermidine/putrescine ABC transporterATP-binding protein PotA	MAGa1310	MAG1250
potB	Spermidine/putrescine ABC transporter permeaseprotein PotB	MAGa1320	MAG1260
potC	Spermidine/putrescine ABC transporter permeaseprotein PotC	MAGa1330	MAG1270
	Conserved hypothetical protein	MAGa1340	MAG1280
rpmF	50S ribosomal protein L32	MAGa1350	MAG1290
	Conserved hypothetical protein	MAGa1360	MAG1300
thiI	Thiamine biosynthesis protein thiI	MAGa1370	MAG1310
	Hypothetical protein	MAGa1380	MAG1320
	Conserved hypothetical protein, DUF285 family	no ortholog	MAG1330
	Conserved hypothetical protein, DUF285 family	MAGa1390	MAG1340
	Hypothetical protein	no ortholog	MAG1350
	Conserved hypothetical protein	MAGa1400	MAG1360
valS	Valyl-tRNA synthetase (Valine-tRNA ligase)(VALRS)	MAGa1410	MAG1370
folD	FolD bifunctional protein(Methylenetetrahydrofolate Dehydrogenase;Methenyltetrahydrofolate cyclohydrolase)	MAGa1420	MAG1380
pta	Phosphate acetyltransferase(Phosphotransacetylase)	MAGa1430	MAG1390
ackA	Acetate kinase (Acetokinase)	MAGa1440	MAG1400
coaD	Phosphopantetheine adenylyltransferase(Pantetheine-phosphate adenylyltransferase) (PPAT)(Dephospho-CoA pyrophosphorylase)	MAGa1450	MAG1410
engB	GTP-binding protein engB	MAGa1460	MAG1420
	Hypothetical protein	MAGa1470	MAG1430
pyk	Pyruvate kinase (PK)	MAGa1480	MAG1440
	Conserved hypothetical protein, predictedlipoprotein	MAGa1490	MAG1450
dnaK	Chaperone protein dnaK	MAGa1500	MAG1460
gidA	Glucose-inhibited division protein	MAGa1510	MAG1470
	Hypothetical protein	MAGa1520	MAG1480
ldhD	D-lactate dehydrogenase	MAGa1530	MAG1490
lip	Esterase/lipase	MAGa1540	MAG1500
	Hypothetical protein, predicted lipoprotein	MAGa1550	MAG1510
	Conserved hypothetical protein	MAGa1560	MAG1520
	Type III restriction-modification system:Methylase	MAGa1570	no ortholog
	Type III restriction-modification system:Methylase	MAGa1580	MAG1530
	IS30-like protein	MAGa1590	no ortholog
tig	Trigger factor	MAGa1600	MAG1540
	Conserved hypothetical protein, predicted lipoprotein	no ortholog	MAG1550
	Hypothetical protein, predicted lipoprotein	no ortholog	MAG1560
	Hypothetical protein, predicted lipoprotein	MAGa1610	MAG1570
	Conserved hypothetical protein, P48-like	MAGa1620	no ortholog
	Hypothetical protein, predicted lipoprotein	MAGa1630	MAG1580
	Hypothetical protein	no ortholog	MAG1590
	Hypothetical protein	no ortholog	MAG1600
	Hypothetical protein	no ortholog	MAG1610
	Hypothetical potein	no ortholog	MAG1620
	ABC transporter, ATP binding protein	MAGa1640	MAG1630
	Conserved hypothetical protein, predictedmembrane protein	MAGa1650	MAG1640
polA	DNA polymerase I: 5'-3' exonuclease domain	MAGa1660	MAG1650
dnaE	DNA polymerase III, alpha subunit	MAGa1670	MAG1660
	Conserved hypothetical protein, predictedlipoprotein	MAGa1680	MAG1670
	Hypothetical protein	MAGa1690	MAG1680
	Hypothetical protein	MAGa1700	MAG1690
	Hypothetical protein	MAGa1710	MAG1700
	Hypothetical protein	no BDBH	MAG1710
	Hypothetical protein	no BDBH	MAG1720
	Hypothetical protein	MAGa1720	MAG1730
gidA	Glucose inhibited division protein A	MAGa1730	MAG1740
	Conserved hypothetical protein	MAGa1740	MAG1750
	Conserved hypothetical protein, predictedtransmembrane product	MAGa1750	MAG1760
	Pseudogene of Conserved hypothetical protein(C-terminal part)	no BDBH	MAG1770
	Hypothetical protein	MAGa1760	MAG1780
	DNA methylase	MAGa1770	MAG1790
def	Formylmethionine deformylase	MAGa1780	MAG1800
	Hypothetical protein	MAGa1790	MAG1810
parE	Topoisomerase IV subunit B	MAGa1800	MAG1820
parC	Topoisomerase IV subunit A	MAGa1810	MAG1830
	Conserved hypothetical protein	MAGa1820	MAG1840
rnhB	Ribonuclease HII (RNase HII)	MAGa1830	MAG1850
	Hypothetical protein	MAGa1850	no BDBH
gidB	Methyltransferase GidB (Glucose inhibiteddivision protein B)	MAGa1870	MAG1860
prs	Ribose-phosphate pyrophosphokinase(Phosphoribosyl pyrophosphate synthetase)	MAGa1880	MAG1870
	Hypothetical protein, predicted lipoprotein	MAGa1890	MAG1880
	Hypothetical protein	MAGa1900	MAG1890
	Hypothetical protein, predicted lipoprotein	MAGa1910	MAG1900
	Pseudogene of Hypothetical protein (N-terminalpart)	no BDBH	MAG1910
bsn	Ribonuclease	MAGa1920	MAG1920
tkt	Transketolase I	MAGa1930	MAG1930
ppa	Inorganic pyrophosphatase (Pyrophosphatephospho-hydrolase)	MAGa1940	MAG1940
rpsT	30S ribosomal protein S20	MAGa1950	MAG1950
	Hypothetical protein	MAGa1960	MAG1960
	Conserved hypothetical protein	MAGa1970	MAG1970
	Hypothetical protein, predicted lipoprotein	MAGa1980	MAG1980
hit	HIT-like protein (Cell cycle regulation)	MAGa1990	MAG1990
	Hypothetical protein, predicted lipoprotein	MAGa2000	MAG2000
rpmG	50S ribosomal protein L33	MAGa2010	MAG2010
tpx	Thiol peroxidase	MAGa2020	MAG2020
	Conserved hypothetical protein	MAGa2030	MAG2030
ftsY	Cell division protein FtsY	MAGa2040	MAG2040
	Hypothetical protein	MAGa2050	MAG2050
metS	Methionyl-tRNA synthetase (Methionine-tRNAligase)	MAGa2060	MAG2060
	DNA methylase	MAGa2070	MAG2070
vacB	Ribonuclease R (VacB-like (Shigella flexneri)ribonuclease II)	MAGa2080	MAG2080
	Hypothetical protein	MAGa2090	MAG2090
gmk	Guanylate kinase	MAGa2100	MAG2100
	Protein phosphatase	MAGa2110	MAG2110
pknB	Serine/threonine-protein kinase	MAGa2120	MAG2120
engC	GTPase EngC	MAGa2130	MAG2130
rpe	Ribulose-phosphate 3-epimerase(Pentose-5-phosphate 3-epimerase)	MAGa2140	MAG2140
	Pseudogene of Exodeoxyribonuclease V alphachain(RecD) (C-terminal part)	MAGa2150	MAG2150
	Transposase	MAGa2160	no ortholog
	Pseudogene of Exodeoxyribonuclease V alphachain(RecD) (C-terminal part)	MAGa2170	MAG2160
	Pseudogene of Exodeoxyribonuclease V alphachain(RecD) (N-terminal part)	MAGa2180	no BDBH
	Conserved hypothetical protein	MAGa2190	MAG2170
	Conserved hypothetical protein	no BDBH	MAG2180
	AAA family ATPase	MAGa2200	no ortholog
	Conserved hypothetical protein	MAGa2210	no ortholog
pyrG	CTP synthase (UTP-ammonia ligase)	MAGa2300	MAG2190
ileS	Isoleucyl-tRNA synthetase (Isoleucine-tRNAligase)	MAGa2310	MAG2200
lsp	Lipoprotein signal peptidase (SPASE II)	MAGa2320	MAG2210
	Conserved hypothetical protein, predictedlipoprotein	MAGa2330	MAG2220
ruvA	Holliday junction DNA helicase ruvA	MAGa2390	MAG2230
ruvB	Holliday junction DNA helicase ruvB	MAGa2400	MAG2240
secD	Protein-export membrane protein	MAGa2410	MAG2250
truB	tRNA pseudouridine synthase B	MAGa2420	MAG2260
	Conserved hypothetical protein	MAGa2430	MAG2270
ribF	Riboflavin biosynthesis protein	MAGa2440	MAG2280
rpsO	30S ribosomal protein S15	MAGa2450	MAG2290
lip	Esterase/lipase	MAGa2460	MAG2300
gtsA	Glycerol ABC transporter, ATP-bindingcomponent	MAGa2470	MAG2310
gtsB	Glycerol ABC transporter, permease component	MAGa2480	MAG2320
gtsC	Glycerol ABC transporter, permease component	MAGa2490	MAG2330
	Conserved hypothetical protein, predictedlipoprotein	MAGa2500	MAG2340
	Hypothetical protein, predicted lipoprotein	MAGa2510	MAG2350
	Conserved hypothetical protein	MAGa2520	MAG2360
rplI	50S ribosomal protein L9	MAGa2530	MAG2370
dnaB	Replicative DNA helicase	MAGa2540	MAG2380
	Hemolysin-related protein	MAGa2550	MAG2390
	Hypothetical protein, predicted lipoprotein	MAGa2570	MAG2400
	P40, predicted lipoprotein	MAGa2580	MAG2410
	Hypothetical protein, predicted lipoprotein	MAGa2590	MAG2420
	Conserved hypothetical protein, predictedlipoprotein, DUF285 family	MAGa2600	MAG2430
	Hypothetical protein	MAGa2610	MAG2440
	Hypothetical protein, predicted lipoprotein	MAGa2620	MAG2450
nox	NADH oxidase (NOXASE)	MAGa2630	MAG2460
	Proton/glutamate symporter	MAGa2640	MAG2470
rmuC	DNA recombination protein	MAGa2650	MAG2480
	Hypothetical protein	MAGa2660	MAG2490
	Hypothetical protein	no BDBH	MAG2500
	Hypothetical protein, predicted lipoprotein	MAGa2670	MAG2510
	Hypothetical protein, predicted lipoprotein	MAGa2680	MAG2520
	Hypothetical protein, Vpma-like, predictedlipoprotein	MAGa2690	MAG2530
	Hypothetical protein, Vpma-like, predictedlipoprotein	no BDBH	MAG2540
	Adenine-specific DNA methyltransferase	MAGa2700	MAG2550
	Pseudogene of Adenine-specific DNAmethyltransferase (C-terminal part)	no BDBH	MAG2560
	Type II restriction endonuclease	MAGa2710	MAG2570
	Pseudogene of Type II restriction enzyme(C-terminal part)	no BDBH	MAG2580
rpsB	30S ribosomal protein S2	MAGa2720	MAG2590
tsf	Elongation factor Ts (EF-Ts)	MAGa2730	MAG2600
	Hypothetical protein, predicted lipoprotein	MAGa2740	MAG2610
	Conserved hypothetical protein	MAGa2750	MAG2620
nox	NADH oxidase (NOXASE)	MAGa2760	MAG2630
	Conserved hypothetical protein	MAGa2770	MAG2640
rpoD	DNA-directed RNA polymerase sigma factor(Sigma-A)	MAGa2780	MAG2650
dnaG	DNA primase	MAGa2790	MAG2660
glyS	Glycyl-tRNA synthetase (Glycine-tRNA ligase)	MAGa2800	MAG2670
	Hypothetical protein	MAGa2810	MAG2680
phnD	Alkylphosphonate ABC transporter,substrate-binding protein, predicted lipoprotein	MAGa2820	MAG2690
	ABC transporter, ATP-binding protein	MAGa2830	MAG2700
phnB	Alkylphosphonate ABC transporter, permeaseprotein	MAGa2840	MAG2710
	Conserved hypothetical protein	MAGa2850	MAG2720
secA	Preprotein translocase SecA subunit	MAGa2860	MAG2730
	Alcohol dehydrogenase	MAGa2870	MAG2740
topA	DNA topoisomerase I	MAGa2880	MAG2750
rpsF	30S ribosomal protein S6	MAGa2890	MAG2760
ssb	Single-stranded DNA-binding protein	MAGa2900	MAG2770
rpsR	30S ribosomal protein S18	MAGa2910	MAG2780
	Conserved hypothetical protein	MAGa2920	MAG2790
deoB	Phosphopentomutase	MAGa2930	MAG2800
	Hypothetical protein	MAGa2940	MAG2810
ligA	DNA ligase	MAGa2950	MAG2820
	Putative transmembrane protein	MAGa2960	MAG2830
	Conserved hypothetical protein, predictedlipoprotein	MAGa2970	MAG2840
ICEA-II	CDS1	MAGa2980	no ortholog
	CDSA	MAGa2990	no ortholog
	CDS12	MAGa3000	no ortholog
		MAGa3010	no ortholog
		MAGa3020	no ortholog
	CDSB	MAGa3030	no ortholog
	CDSC	MAGa3040	no ortholog
	CDSD	MAGa3050	no ortholog
	CDS5	MAGa3060	no ortholog
	CDS7	MAGa3070	no ortholog
	CDS13	MAGa3080	no ortholog
	CDS15	MAGa3090	no ortholog
	CDS16 N-terminal part	MAGa3100	no ortholog
	C-treminal part of CDS16 Previouslycharacterized CDS (tr-Q1IH56); Marenda M., Barbe V.,Gourgues G., Mangenot S., Sagne E., Citti C., A newintegrative conjugative element occurs in Mycoplasmaagalactiae as chromosomal and free circular forms. J.Bacteriol. 188:4137-4141(2006).)	MAGa3110	no ortholog
	Hypothetical protein	MAGa3120	no ortholog
	CDS17	MAGa3130	no ortholog
	CDS19	MAGa3140	no ortholog
	CDSE	MAGa3150	no ortholog
	CDS14	MAGa3160	no ortholog
	CDSF	MAGa3170	no ortholog
	Hypotetical protein	MAGa3180	no ortholog
	CDSG	MAGa3190	no ortholog
	CDSH	MAGa3200	no ortholog
		MAGa3210	no ortholog
	CDS22	MAGa3220	no ortholog
	Conserved hypothetical protein, predictedtransmembrane protein	MAGa3230	MAG2850
	Putative transmembrane protein	MAGa3240	MAG2860
	Conserved hypothetical protein, predictedlipoprotein	MAGa3250	MAG2870
	Conserved hypothetical protein, predictedtransmembrane protein	MAGa3260	MAG2880
	Conserved hypothetical protein	MAGa3270	MAG2890
	Conserved hypothetical protein	MAGa3280	MAG2900
	Conserved hypothetical protein	MAGa3290	MAG2910
	Putative transmembrane protein	MAGa3300	MAG2920
atpA	ATP synthase alpha chain	MAGa3310	MAG2930
atpD	ATP synthase beta chain	MAGa3320	MAG2940
	Hypothetical protein, predicted lipoprotein	MAGa3330	MAG2950
	Hypothetical protein	MAGa3340	no BDBH
	Conserved hypothetical protein, predictedlipoprotein	MAGa3350	MAG2960
	Conserved hypothetical protein	MAGa3360	MAG2970
	Conserved hypothetical protein	MAGa3370	MAG2980
pcrA	ATP-dependent helicase	MAGa3380	MAG2990
	Conserved hypothetical protein	MAGa3390	MAG3000
	Glycosyltransferase	MAGa3400	MAG3010
asnS	Asparaginyl-tRNA synthetase	MAGa3410	MAG3020
	Hypothetical protein	no BDBH	MAG3030
	Hypothetical protein	MAGa3420	MAG3040
	Hypothetical protein	MAGa3430	MAG3050
	Conserved hypothetical protein	MAGa3440	MAG3060
	Mg2+ transport protein (MGTE)	MAGa3450	MAG3070
	Hypothetical protein	MAGa3460	no BDBH
efp	Elongation factor P (EF-P)	MAGa3470	MAG3080
	Hypothetical protein	MAGa3480	MAG3090
	ABC transporter ATP-binding protein	MAGa3500	MAG3100
	ABC transporter ATP-binding protein	MAGa3510	MAG3110
	Conserved hypothetical protein	MAGa3520	MAG3120
msrA	Peptide methionine sulfoxide reductase	MAGa3530	MAG3130
	Hypothetical protein	MAGa3540	MAG3140
mutM	Foramidopyrimidine DNA glycosylase	MAGa3550	MAG3150
pgiB	Glucose-6-phosphate isomerase	MAGa3560	MAG3160
pgiB	Glucose-6-phosphate isomerase	MAGa3570	MAG3170
rpsA	30S ribosomal protein S1	MAGa3580	MAG3180
eno	Enolase	MAGa3590	MAG3190
tufA	Elongation factor Tu (EF-Tu)	MAGa3600	MAG3200
	Conserved hypothetical protein	MAGa3610	MAG3210
	Conserved hypothetical protein	MAGa3620	MAG3220
gcp	O-sialoglycoprotein endopeptidase(Glycoprotease)	MAGa3630	MAG3230
	Conserved hypothetical protein, predictedlipoprotein	MAGa3640	MAG3240
ptsG	PtsG	no ortholog	MAG3250
	Conserved hypothetical protein, DUF285 family,truncated in terminal	MAGa3760	MAG3260
	Conserved hypothetical protein, DUF285 family	MAGa3770	MAG3270
	Hypothetical protein	no ortholog	MAG3280
	Conserved hypothetical protein	no ortholog	MAG3290
	Conserved hypothetical protein	no ortholog	MAG3300
	CpG DNA methylase	no ortholog	MAG3310
ptsG	PtsG	MAGa3650	MAG3320
	Conserved hypothetical protein	MAGa3660	MAG3330
	Conserved hypothetical protein, truncated in N- and C-terminal	no BDBH	MAG3340
	CDS22 (ICE part)	MAGa3670	MAG3350
	Hypothetical protein	MAGa3680	MAG3360
	Conserved hypothetical protein, truncated inC-terminal	MAGa3690	MAG3370
	Transposase	MAGa3700	no ortholog
	Conserved hypothetical protein, potentially truncated inC-terminal	MAGa3710	MAG3380
	Hypothetical protein, truncated in N-terminal	MAGa3720	MAG3390
	Hypothetical protein, predicted lipoprotein	MAGa3730	no ortholog
	Conserved hypothetical protein, truncated in C-terminal	no BDBH	MAG3400
	Transposase	no BDBH	MAG3410
	Hypothetical protein	MAGa3740	no BDBH
	Pseudogene of Transposase	MAGa3750	no ortholog
	Conserved hypothetical protein	MAGa3780	MAG3420
trpS	Tryptophanyl-tRNA synthetase	MAGa3790	MAG3430
thrS	Threonyl-tRNA synthetase	MAGa3800	MAG3440
	Hypothetical protein	MAGa3810	MAG3450
	Hypothetical protein, predicted lipoprotein	MAGa3820	MAG3460
p30	P30, predicted lipoprotein	MAGa3830	MAG3470
	Hypothetical protein	MAGa3840	MAG3480
	Conserved hypothetical protein	MAGa3850	MAG3490
atpB	ATP synthase A chain	MAGa3860	MAG3500
atpE	ATP synthase C chain	MAGa3870	MAG3510
atpF	ATP synthase B chain	MAGa3880	MAG3520
atpH	ATP synthase delta subunit	MAGa3890	MAG3530
atpA	ATP synthase alpha chain	MAGa3900	MAG3540
atpG	ATP synthase gamma chain	MAGa3910	MAG3550
atpD	ATP synthase beta chain	MAGa3920	MAG3560
atpC	ATP synthase epsilon chain	MAGa3930	MAG3570
	Hypothetical protein	MAGa3940	MAG3580
	Cytosine-specific methyltransferase	MAGa3950	no ortholog
	Transposase	MAGa3960	no ortholog
	Type II site-specific deoxyribonuclease,sau96I-like	MAGa3970	no ortholog
	Hypothetical protein, predicted lipoprotein	MAGa3980	MAG3590
	Hypothetical protein, predicted lipoprotein	MAGa3990	MAG3600
	Conserved hypothetical protein	MAGa4000	no ortholog
	Hypothetical protein	MAGa4010	no ortholog
	Hypothetical protein	MAGa4020	no ortholog
	Transposase	MAGa4030	no ortholog
	Conserved hypothetical protein, truncated inC-terminal	MAGa4040	no ortholog
	Hypothetical protein	MAGa4050	no ortholog
	Hypothetical protein	MAGa4060	no ortholog
	Hypothetical protein	MAGa4070	MAG3610
	Conserved hypothetical protein	MAGa4080	MAG3620
lon	Heat shock ATP-dependent protease	MAGa4090	MAG3630
leuS	Leucyl-tRNA synthetase (Leucine-tRNA ligase)	MAGa4100	MAG3640
	Conserved hypothetical protein	MAGa4110	MAG3650
upp	Uracil phosphoribosyltransferase	MAGa4120	MAG3660
ssb	Single-strand binding protein(Helix-destabilizing protein)	MAGa4130	MAG3670
pepO	Endopeptidase O	MAGa4140	MAG3680
	Conserved hypothetical protein	MAGa4150	MAG3690
gcdH	Glycine cleavage system H protein	MAGa4160	MAG3700
	Hypothetical protein	MAGa4170	no BDBH
ftsZ	Cell division protein ftsZ	MAGa4180	MAG3710
	Conserved hypothetical protein	MAGa4190	MAG3720
mraW	S-adenosyl-methyltransferase	MAGa4200	MAG3730
mraZ	Protein MraZ	MAGa4210	MAG3740
ktrA	Potassium uptake protein KtrA	MAGa4220	MAG3750
ktrB	Potassium uptake protein KtrB	MAGa4230	MAG3760
	Hypothetical protein	MAGa4240	MAG3770
	Modification methylase Bsp6I	MAGa4250	no ortholog
	Type II restriction enzyme Bsp6I	MAGa4260	no ortholog
uvrB	UvrABC system protein B	MAGa4270	MAG3780
uvrA	UvrABC system protein A	MAGa4280	MAG3790
	Conserved hypothetical protein	MAGa4290	MAG3800
	Hypothetical protein	MAGa4300	MAG3810
	GTP-binding protein	MAGa4310	MAG3820
	Hypothetical protein	MAGa4330	MAG3830
hpt	Hypoxanthine-guanine phosphoribosyltransferase(HGPRT)	MAGa4340	MAG3840
greA	Transcription elongation factor greA	MAGa4350	MAG3850
	Conserved hypothetical protein	no ortholog	MAG3860
	Conserved hypothetical protein	no ortholog	MAG3870
	Pseudogen of conserved hypothetical protein (C-terminal part)	no ortholog	MAG3880
	Pseudogen of conserved hypothetical protein (N-terminal part)	no ortholog	MAG3890
	Conserved hypothetical protein	no ortholog	MAG3900
	Pseudogene of TraE/TrsE family NTPase(C-terminal part)	no ortholog	MAG3910
	Pseudogene of TraE/TrsE family NTPase(N-terminal part)	no ortholog	MAG3920
	Pseudogen of conserved hypothetical protein (C-terminal part)	no ortholog	MAG3930
	Pseudogen of conserved hypothetical protein (N-terminal part)	no ortholog	MAG3940
	Hypothetical protein	no ortholog	MAG3950
	Conserved hypothetical protein, truncated in N-terminal	no ortholog	MAG3960
	Conserved hypothetical protein, predicted lipoprotein, truncated in C-ter	no ortholog	MAG3970
	Conserved hypothetical protein	no ortholog	MAG3980
	Conserved hypothetical protein	no ortholog	MAG3990
	Hypothetical protein	no ortholog	MAG4000
	Hypothetical protein	no ortholog	MAG4010
	Hypothetical protein	no ortholog	MAG4020
	Conserved hypothetical protein	no ortholog	MAG4030
	Conserved hypothetical protein	no ortholog	MAG4040
	Conserved hypothetical protein	no ortholog	MAG4050
	Conserved hypothetical protein, truncated in C-terminal	no ortholog	MAG4060
	Hypothetical protein	no ortholog	MAG4070
	Hypothetical protein	no ortholog	MAG4080
	Hypothetical protein	no ortholog	MAG4090
	Pseudogene of Transposase (N-terminal part)	no ortholog	MAG4100
	Pseudogene of Transposase (C-terminal part)	no ortholog	MAG4110
	Oxidoreductase	MAGa4360	MAG4120
	Conserved hypothetical protein	MAGa4370	MAG4130
	Conserved hypothetical protein	MAGa4380	MAG4140
	Putative Holliday junction resolvase	MAGa4390	MAG4150
alaS	Alanyl-tRNA synthetase (Alanine-tRNA ligase)(ALARS)	MAGa4400	MAG4160
trmU	TRNA(5-methylaminomethyl-2-thiouridylate)-methyltransferase	MAGa4410	MAG4170
deoD	Purine nucleoside phosphorylase (Inosinephosphorylase) (PNP)	MAGa4420	MAG4180
	Hypothetical protein	MAGa4430	MAG4190
	Conserved Hypothetical protein	MAGa4440	MAG4200
	Pseudogene of Conserved Hypothetical protein(N-terminal part)	no BDBH	MAG4210
	Conserved hypothetical protein, DUF285 family	MAGa4450	MAG4220
	Hypothetical protein, predicted lipoprotein	MAGa4460	MAG4230
	Conserved hypothetical protein, predicted lipoprotein, truncated in C-ter	no BDBH	MAG4240
	Pseudogene of CPG DNA methylase (N-terminalpart)	MAGa4470	MAG4250
	Pseudogene of CPG DNA methylase (C-terminalpart)	MAGa4480	MAG4260
	Conserved hypothetical protein	MAGa4490	MAG4270
	Hypothetical protein, predicted lipoprotein	MAGa4500	no ortholog
adhT	Alcohol dehydrogenase	MAGa4510	MAG4280
	Hypothetical protein, predicted lipoprotein	MAGa4520	MAG4290
	Pseudogene of Hypothetical protein (N-terminalpart)	no BDBH	MAG4300
	Conserved hypothetical protein, predictedlipoprotein, DUF285 family	MAGa4540	no BDBH
	Hypothetical protein, DUF285 family	MAGa4530	MAG4310
	Hypothetical protein, predicted lipoprotein	no ortholog	MAG4320
	Hypothetical protein, predicted lipoprotein	MAGa4550	MAG4330
adhT	Alcohol dehydrogenase	MAGa4560	MAG4340
	DNA processing protein (Smf)	MAGa4570	MAG4350
	Hydrolase	MAGa4580	MAG4360
	ABC transporter permease protein	MAGa4590	MAG4370
	P115-Like (Mycoplasma hyorhinis) ABCtransporter ATP-Binding Protein	MAGa4600	MAG4380
rnc	Ribonuclease III (RNase III)	MAGa4610	MAG4390
plsX	Fatty acid/phospholipid synthesis protein(PlsX)	MAGa4620	MAG4400
	Conserved hypothetical protein	MAGa4630	MAG4410
	Hypothetical protein	MAGa4640	MAG4420
	Conserved hypothetical protein	MAGa4650	MAG4430
	Conserved hypothetical protein (MgpA-like)	MAGa4660	MAG4440
	Conserved hypothetical protein (MgpA-like)	MAGa4670	MAG4450
	Conserved hypothetical protein, predictedlipoprotein	MAGa4680	MAG4460
glpK	Glycerol kinase	MAGa4690	MAG4470
glpF	Glycerol facilitator factor	MAGa4700	MAG4480
aspS	Aspartyl-tRNA synthetase (Aspartate-tRNAligase) (AspRS)	MAGa4710	MAG4490
hisS	Histidyl-tRNA synthetase (Histidine-tRNAligase) (HisRS)	MAGa4720	MAG4500
	Conserved hypothetical protein	MAGa4730	MAG4510
	Conserved hypothetical protein	MAGa4740	MAG4520
	Hypothetical protein	MAGa4750	MAG4530
	Conserved hypothetical protein	MAGa4760	MAG4540
rplM	50S ribosomal protein L13	MAGa4770	MAG4550
rpsI	30S ribosomal protein S9	MAGa4780	MAG4560
	Conserved hypothetical protein	MAGa4800	MAG4570
gtaB	UTP-glucose-1-phosphate uridyltransferase	MAGa4810	MAG4580
	Transposase	MAGa4820	no ortholog
	Cation-transporting P-type ATPase	MAGa4840	MAG4590
ICEA-III	CDS1	MAGa4850	no ortholog
	CDSA	MAGa4860	no ortholog
	CDS12	MAGa4870	no ortholog
	CDS11	MAGa4880	no ortholog
	CDSB	MAGa4890	no ortholog
	CDSC	MAGa4900	no ortholog
	CDSD	MAGa4910	no ortholog
	CDS5	MAGa4920	no ortholog
	CDS7	MAGa4930	no ortholog
	CDS13	MAGa4940	no ortholog
	CDS15	MAGa4950	no ortholog
	CDS16	MAGa4960	no ortholog
	Hypothetical product	MAGa4970	no ortholog
	CDS17	MAGa4980	no ortholog
	CDS19	MAGa4990	no ortholog
	CDSE	MAGa5000	no ortholog
	CDS14	MAGa5010	no ortholog
	CDSF	MAGa5020	no ortholog
	Hypotetical protein	MAGa5030	no ortholog
	CDSG	MAGa5040	no ortholog
	CDSH	MAGa5050	no ortholog
	CDS22	MAGa5060	no ortholog
	ABC transporter, permease protein	MAGa5070	MAG4600
	ABC transporter, ATP-binding protein	MAGa5080	MAG4610
	Conserved hypothetical protein	MAGa5090	MAG4620
	Conserved hypothetical protein	MAGa5100	MAG4630
	Conserved hypothetical protein, predictedlipoprotein	MAGa5110	MAG4640
	Phosphomannomutase	MAGa5120	MAG4650
	Conserved hypothetical protein	MAGa5130	MAG4660
nusB	Transcription termination factor (NusB)	MAGa5140	MAG4670
acpD	Acyl carrier protein phosphodiesterase	MAGa5150	MAG4680
ptsH	Phosphocarrier protein HPr(Histidine-containing protein)	MAGa5160	MAG4690
oppB	Oligopeptide transport system permease protein(OppB)	MAGa5170	MAG4700
	Conserved hypothetical protein	MAGa5180	MAG4710
	Conserved hypothetical protein, predictedlipoprotein	MAGa5190	MAG4720
	Conserved hypothetical protein	MAGa5200	MAG4730
	Hypothetical protein, predicted lipoprotein	MAGa5210	MAG4740
infC	Translation initiation factor IF-3	MAGa5220	MAG4750
rpmI	50S ribosomal protein L35	MAGa5230	MAG4760
rplT	50S ribosomal protein L20	MAGa5240	MAG4770
	ATP-binding protein	MAGa5250	MAG4780
	Hypothetical protein	MAGa5260	MAG4790
licA	LicA	MAGa5270	MAG4800
lepA	GTP-binding protein (LepA)	MAGa5280	MAG4810
	Conserved hypothetical protein	MAGa5290	MAG4820
	NADPH flavin oxidoreductase	MAGa5300	MAG4830
	Esterase/lipase	MAGa5310	MAG4840
	Pseudogene of Triacylglycerol lipase(C-terminal part)	no BDBH	MAG4850
	Pseudogene of Polysaccharide synthase(N-terminal part)	MAGa5320	MAG4860
	Transposase	MAGa5330	no ortholog
	Pseudogene of Polysaccharide synthase(C-terminal part)	MAGa5340	MAG4870
argS	Arginyl-tRNA synthetase	MAGa5350	MAG4880
	Malate permease	MAGa5360	MAG4890
ldh	L-lactate dehydrogenase (L-LDH)	MAGa5370	MAG4900
	Hypothetical protein	MAGa5380	MAG4910
pta	Phosphate acetyltransferase(Phosphotransacetylase)	MAGa5390	MAG4920
ackA	Acetate kinase (Acetokinase)	MAGa5400	MAG4930
	Transmembrane protein	MAGa5410	MAG4940
	Conserved hypothetical protein, predictedlipoprotein	MAGa5420	MAG4950
	Pseudogene of Lipoprotein (C-terminal part)	no BDBH	MAG4960
uhpT	Hexosephosphate transport protein	MAGa5430	MAG4970
	Conserved hypothetical protein	MAGa5440	MAG4980
nfo	Endonuclease IV	MAGa5450	MAG4990
	Hypothetical protein	MAGa5460	MAG5000
trxA	Thioredoxin (TRX)	MAGa5470	MAG5010
uvrC	UvrABC system protein C	MAGa5480	MAG5020
	Hypothetical protein, predicted lipoprotein	MAGa5490	no BDBH
	P80, predicted lipoprotein	MAGa5500	MAG5030
	Conserved hypothetical protein, predictedlipoprotein	MAGa5510	MAG5040
	ABC transporter ATP-binding protein	MAGa5520	MAG5050
	ABC transporter permease protein	MAGa5530	MAG5060
	ABC transporter permease protein	MAGa5540	MAG5070
	Hypothetical protein	MAGa5550	no BDBH
	Hypothetical protein, predicted lipoprotein	MAGa5560	MAG5080
	GTP-binding protein	MAGa5570	MAG5090
	Conserved hypothetical protein	MAGa5580	MAG5100
deoD	Purine nucleoside phosphorylase (Inosinephosphorylase)	MAGa5590	MAG5110
deoA	Thymidine phosphorylase (TDRPASE)	MAGa5600	MAG5120
deoC	Deoxyribose-phosphate aldolase(Phosphodeoxyriboaldolase) (Deoxyriboaldolase)	MAGa5610	MAG5130
tpiA	Triosephosphate isomerase	MAGa5620	MAG5140
	Hypothetical protein, predicted lipoprotein	MAGa5630	MAG5150
	IS30-like protein	MAGa5640	no ortholog
	ABC transporter permease protein	MAGa5650	MAG5160
	ABC transporter ATP-binding protein	MAGa5660	MAG5170
	ABC transporter ATP-binding protein	MAGa5670	MAG5180
rplQ	50S ribosomal protein L17	MAGa5680	MAG5190
rpoA	DNA-directed RNA polymerase alpha chain (RNAPalpha subunit) (Transcriptase alpha chain) (RNApolymerase alpha subunit)	MAGa5690	MAG5200
rpsK	30S ribosomal protein S11	MAGa5700	MAG5210
rpsM	30S ribosomal protein S13	MAGa5710	MAG5220
infA	Translation initiation factor IF-1	MAGa5720	MAG5230
map	Methionine aminopeptidase (MAP)	MAGa5730	MAG5240
adk	Adenylate kinase (ATP-AMP transphosphorylase)	MAGa5740	MAG5250
secY	Preprotein translocase SecY subunit	MAGa5750	MAG5260
	Transposase	MAGa5800	no ortholog
	Variable surface lipoprotein A (VpmaA)	MAGa5810	no ortholog
	Variable surface lipoprotein B (VpmaB)	MAGa5820	no ortholog
	Variable surface lipoprotein C (VpmaC)	MAGa5830	no ortholog
	Variable surface lipoprotein D1 (VpmaD1)	MAGa5840	no ortholog
	Variable surface lipoprotein E (VpmaE)	MAGa5850	no ortholog
	Variable surface lipoprotein F1 (VpmaF1)	MAGa5860	no ortholog
	Variable surface lipoprotein D2 (VpmaD2)	MAGa5870	no ortholog
	Integrase-recombinase	MAGa5880	no ortholog
	Transposase	MAGa5890	no ortholog
	Hypothetical protein	MAGa5900	MAG5270
	Hypothetical protein	MAGa5910	MAG5280
rplO	50S ribosomal protein L15	MAGa5920	MAG5290
rpsE	30S ribosomal protein S5	MAGa5930	MAG5300
rplR	50S ribosomal protein L18	MAGa5940	MAG5310
rplF	50S ribosomal protein L6	MAGa5950	MAG5320
rpsH	30S ribosomal protein S8	MAGa5960	MAG5330
rpsN	30S ribosomal protein S14	MAGa5970	MAG5340
rplE	50S ribosomal protein L5	MAGa5980	MAG5350
rplX	50S ribosomal protein L24	MAGa5990	MAG5360
rplN	50S ribosomal protein L14	MAGa6000	MAG5370
rpsQ	30S ribosomal protein S17	MAGa6010	MAG5380
rpmC	50S ribosomal protein L29	MAGa6020	MAG7510
rplP	50S ribosomal protein L16	MAGa6030	MAG5390
rpsC	30S ribosomal protein S3	MAGa6040	MAG5400
rplV	50S ribosomal protein L22	MAGa6050	MAG5410
rpsS	30S ribosomal protein S19	MAGa6060	MAG5420
rplB	50S ribosomal protein L2	MAGa6070	MAG5430
rplW	50S ribosomal protein L23	MAGa6080	MAG5440
rplD	50S ribosomal protein L4	MAGa6090	MAG5450
rplC	50S ribosomal protein L3	MAGa6100	MAG5460
rpsJ	30S ribosomal protein S10	MAGa6110	MAG5470
hup	DNA-binding histone-like protein HU	MAGa6120	MAG7520
	Putative recombinase protein	MAGa6130	MAG5480
	Pseudogene of RecU (N-terminal part)	no BDBH	MAG5490
recA	RecA protein	MAGa6140	MAG5500
	Conserved hypothetical protein	MAGa6150	MAG5510
	Aminopeptidase	MAGa6160	MAG5520
rsuA	16S rRNA uridine-516 pseudouridylate synthaseand related pseudouridylate synthase	MAGa6170	MAG5530
rpmA	50S ribosomal protein L27	MAGa6180	MAG5540
rplU	50S ribosomal protein L21	MAGa6190	MAG5550
	Conserved hypothetical protein	MAGa6200	MAG5560
mscL	Large-conductance mechanosensitive channel	MAGa6210	MAG5570
grpE	Heat shock protein GrpE (activation of DnaK)	MAGa6220	MAG5580
hrcA	Heat-inducible transcription repressor hrcA	MAGa6230	MAG5590
rpmE	50S ribosomal protein L31	MAGa6240	MAG7490
rpsD	30S ribosomal protein S4	MAGa6250	MAG5610
	Hypothetical protein	MAGa6260	MAG5620
gyrA	DNA gyrase subunit A	MAGa6270	MAG5630
hsdS	Type I R/M system specificity subunit	MAGa6280	MAG5640
hsdM	Modification (Methylase) protein of type Irestriction-modification system	MAGa6290	MAG5650
	Conserved hypothetical protein	MAGa6300	MAG5660
	Conserved hypothetical protein, truncated in N-terminal	no BDBH	MAG5670
	Type I R/M system specificity subunit	MAGa6310	MAG5680
	Phage family integrase	MAGa6320	MAG5690
	HsdR, Restriction-modification enzyme subunitR	MAGa6330	MAG5700
	Pseudogene HsdR (N-terminal part)	no BDBH	MAG5710
hsdS	Type I R/M system specificity subunit	MAGa6340	MAG5720
hsdM	Modification (Methylase) protein of type Irestriction-modification system HsdM	MAGa6350	MAG5730
	Hypothetical protein, predicted lipoprotein	MAGa6360	MAG5740
		MAGa6370	no BDBH
	5-formyltetrahydrofolate cyclo-ligase	MAGa6380	MAG5750
	Conserved hypothetical protein	MAGa6390	MAG5760
	Hypothetical protein, predicted lipoprotein	MAGa6400	MAG5770
gltX	Glutamyl-tRNA synthetase	MAGa6410	MAG5780
	Conserved hypothetical protein	MAGa6420	MAG5790
metK	Methionine adenosyltransferase	MAGa6430	MAG5800
	Conserved hypothetical protein	MAGa6440	MAG5810
ffh	Signal Recognition Particle Protein	MAGa6450	MAG5820
	Acetyltransferase	MAGa6460	MAG5830
	Hypothetical protein	MAGa6470	MAG5840
	Conserved hypothetical protein	MAGa6480	MAG5850
pgk	Phosphoglycerate kinase	MAGa6490	MAG5860
	Hypothetical protein	MAGa6510	no ortholog
	Hypothetical protein	MAGa6520	no ortholog
	Hypothetical protein	MAGa6530	MAG5870
	Hypothetical protein	no BDBH	MAG5880
	Aminopeptidase	MAGa6540	MAG5890
	Hypothetical protein, predicted lipoprotein	MAGa6550	MAG5900
	5'Nucleotidase, predicted lipoprotein	MAGa6560	MAG5910
fusA	Elongation factor G	MAGa6570	MAG5920
rpsG	30S ribosomal protein S7	MAGa6580	MAG5930
rpsL	30S ribosomal protein S12	MAGa6590	MAG5940
	Conserved hypothetical protein	MAGa6600	MAG5950
	ABC transporter ATP-Binding Protein	MAGa6610	MAG5960
	Hypothetical protein	MAGa6620	MAG5970
	Hypothetical protein	no BDBH	MAG5980
	ABC transporter, ATP-binding protein	MAGa6650	MAG5990
	ABC transporter, ATP-binding protein	MAGa6660	MAG6000
	Hypothetical protein, predicted lipoprotein	MAGa6670	MAG6010
	Hypothetical protein	MAGa6680	no BDBH
	Hypothetical protein	MAGa6690	no BDBH
	Hypothetical protein	MAGa6700	no BDBH
	Hypothetical protein	MAGa6710	no BDBH
	Hypothetical protein	no BDBH	MAG6020
	Hypothetical protein, potentially truncated inN-terminal	no BDBH	MAG6030
	Conserved hypothetical protein, truncated in N-terminal	no BDBH	MAG6040
	Hypothetical protein, potentially truncated inN-terminal	no BDBH	MAG6050
	Hypothetical product, predicted lipoprotein	MAGa6720	MAG6060
	Hypothetical protein, predicted lipoprotein	MAGa6730	no BDBH
	Hypothetical protein	MAGa6740	no BDBH
	Hypothetical protein	MAGa6760	no BDBH
	Hypothetical protein, predicted lipoprotein	MAGa6770	no BDBH
	Hypothetical protein, predicted lipoprotein	MAGa6780	no BDBH
	Hypothetical protein	MAGa6790	no BDBH
	Hypothetical protein, predicted lipoprotein	MAGa6750	no BDBH
	Hypothetical protein	no BDBH	MAG6070
	Hypothetical protein	MAGa6800	no BDBH
	Aminopeptidase	MAGa6810	MAG6080
	Hypothetical protein, predicted lipoprotein	MAGa6820	MAG6090
	Conserved hypothetical protein	MAGa6830	MAG6100
rpoC	DNA-directed RNA polymerase beta' chain	MAGa6840	MAG6110
rpoB	DNA-directed RNA polymerase beta chain	MAGa6850	MAG6120
	Hypothetical protein, predicted lipoprotein	MAGa6860	MAG6130
	Hypothetical protein	MAGa6870	MAG6140
ICEA-I	CDS22	MAGa6880	no ortholog
		MAGa6890	no ortholog
	CDSH	MAGa6900	no ortholog
	CDSG	MAGa6910	no ortholog
	Hypotetical protein	MAGa6920	no ortholog
	CDSF	MAGa6930	no ortholog
	CDS14	MAGa6940	no ortholog
	CDSE	MAGa6950	no ortholog
	CDS19	MAGa6960	no ortholog
	CDS17	MAGa6970	no ortholog
	Hypothetical protein	MAGa6980	no ortholog
	CDS16	MAGa6990	no ortholog
	CDS15	MAGa7000	no ortholog
	CDS13	MAGa7010	no ortholog
	CDS7	MAGa7020	no ortholog
	CDS5	MAGa7030	no ortholog
	CDSD	MAGa7040	no ortholog
	CDSC	MAGa7050	no ortholog
	CDSB	MAGa7060	no ortholog
	CDS11	MAGa7070	no ortholog
	CDS12	MAGa7080	no ortholog
	CDSA	MAGa7090	no ortholog
	CDS1	MAGa7100	no ortholog
	Pseudogene of Transposase	MAGa7110	MAG6150
	Pseudogene of Transposase	MAGa7120	MAG6160
	Hypothetical protein, predicted lipoprotein	MAGa7130	MAG6170
rplL	50S ribosomal protein L7/L12	MAGa7140	MAG6180
rplJ	50S ribosomal protein L10	MAGa7150	MAG6190
	Hypothetical protein, predicted lipoprotein	MAGa7160	MAG6200
lysS	Lysyl-tRNA synthetase	MAGa7170	MAG6210
	Conserved hypothetical protein	MAGa7180	MAG6220
	Conserved hypothetical protein	MAGa7190	MAG6230
clp	ClpB	MAGa7200	MAG6240
rpsP	30S ribosomal protein S16	MAGa7210	MAG6250
trmD	tRNA (Guanine-N(1)-)-methyltransferase	MAGa7220	MAG6260
rplS	50S ribosomal protein L19	MAGa7230	MAG6270
fmt	Methionyl-tRNA formyltransferase	MAGa7240	MAG6280
	Conserved hypothetical protein	MAGa7250	MAG6290
ptsI	Phosphoenolpyruvate-protein phosphotransferase	MAGa7260	MAG6300
	Transcriptional regulator	MAGa7270	MAG6310
	Conserved hypothetical protein	MAGa7280	MAG6320
	Sugar isomerase SGAE	MAGa7290	MAG6330
	Hexulose-6-phosphate isomerase (HUMPI)	MAGa7300	MAG6340
	Hexulose-6-phosphate synthase (HUMPS)	MAGa7310	MAG6350
	Pentitol phosphotransferase enzyme II, Acomponent	MAGa7320	MAG6360
sgaB	Pentitol phosphotransferase enzyme II, Bcomponent	MAGa7330	MAG6370
	Transport protein SGAT	MAGa7340	MAG6380
	Conserved hypothetical protein	MAGa7350	MAG6390
	Conserved hypothetical protein	MAGa7360	MAG6400
	Conserved hypothetical protein	MAGa7370	MAG6410
	Hypothetical protein	MAGa7380	MAG6420
	Hypothetical protein	MAGa7390	MAG6430
	CDSE	MAGa7400	MAG6440
	Conserved hypothetical protein	MAGa7410	MAG6450
	IS30-like protein	MAGa7420	no ortholog
	Hypothetical protein, predicted lipoprotein	MAGa7430	no BDBH
	Hypothetical protein, predicted lipoprotein	MAGa7440	no BDBH
	Conserved hypothetical protein, predictedlipoprotein, DUF285 family, truncated in N-terminal	MAGa7450	no ortholog
	Conserved hypothetical protein, predicted lipoprotein, DUF285 family	no ortholog	MAG6460
	Conserved hypothetical protein, Fic proteinfamily	MAGa7460	MAG6470
	Hypothetical protein, predicted lipoprotein,DUF285 family	MAGa7470	MAG6480
	Conserved hypothetical protein, DUF285 family	no BDBH	MAG6490
	Hypothetical protein	no BDBH	MAG6500
	Hypothetical protein	MAGa7480	MAG6510
	Conserved hypothetical protein, predictedlipoprotein	MAGa7490	MAG6520
gtsC	Glycerol ABC transporter, permease component	MAGa7500	MAG6530
gtsB	Glycerol transporter subunit B	MAGa7510	MAG6540
gtsA	Glycerol ABC transporter, ATP-bindingcomponent	MAGa7520	MAG6550
gtsA	Pseudogene of Glycerol transporter subunit A(N-terminal part)	no BDBH	MAG6560
	Conserved hypothetical protein	MAGa7530	MAG6570
	Conserved hypothetical protein	MAGa7540	MAG6580
	Conserved hypothetical protein	MAGa7550	MAG6590
nadE	NH(3)-dependent NAD(+) synthetase	MAGa7560	MAG6600
	ICEF-IA ORF9 ortholog	MAGa7570	MAG6610
lip	Esterase/lipase	MAGa7580	MAG6620
	Hypothetical RNA methyltransferase	MAGa7590	MAG6630
dnaI	Putative DNA helicase	MAGa7600	MAG6640
	Conserved hypothetical protein	MAGa7610	MAG6650
	Conserved hypothetical protein	MAGa7620	MAG6660
	Conserved hypothetical protein	MAGa7630	MAG6670
	Modification methylase	MAGa7650	MAG6680
	Hypothetical protein	MAGa7660	MAG6690
	Conserved hypothetical protein	MAGa7670	MAG6700
	Pseudogene of Conserved hypothetical protein(N-terminal part)	no BDBH	MAG6710
	Hypothetical protein	MAGa7680	MAG6720
rnhB	Ribonuclease H II	MAGa7690	MAG6730
	Conserved hypothetical protein	MAGa7700	MAG6740
	Ribosomal large subunit pseudouridine synthaseD	MAGa7710	MAG6750
chrA	Chromate transport protein	MAGa7720	MAG6760
chrA	Chromate transport protein	MAGa7730	MAG6770
	tRNA (guanine-N(7)-)-methyltransferase	MAGa7740	MAG6780
	Conserved hypothetical protein	MAGa7750	MAG6790
	Conserved hypothetical protein	MAGa7760	MAG6800
	Conserved hypothetical protein	MAGa7770	MAG6810
	Hypothetical protein	MAGa7780	MAG6820
	Conserved hypothetical protein	MAGa7790	MAG6830
dnaH	DNA polymerase III subunit	MAGa7800	MAG6840
tmk	Thymidylate kinase	MAGa7810	MAG6850
recR	Recombination protein RecR	MAGa7820	MAG6860
	Hypothetical protein	MAGa7830	no BDBH
dnaX	DNA polymerase III subunit gamma and TAU	MAGa7840	MAG6870
	Hypothetical protein	MAGa7850	MAG6880
pgm	2,3-bisphosphoglycerate-independentphosphoglycerate mutase	MAGa7860	MAG6890
	Conserved hypothetical protein	MAGa7870	MAG6900
	Hypothetical protein	MAGa7880	MAG6910
	Conserved hypothetical protein	MAGa7900	MAG6920
pgsA	CDP-diacylglycerol-glycerol-3-phosphate3-phosphatidyltransferase	MAGa7910	MAG6930
cdsA	Phosphatidate cytidylyltransferase	MAGa7920	MAG6940
	Transposase	MAGa7930	no BDBH
	Conserved hypothetical protein	MAGa7940	MAG6950
apt	Adenine phosphoribosyltransferase	MAGa7950	MAG6960
infB	Translation initiation factor IF-2	MAGa7960	MAG6970
	Conserved hypothetical protein	MAGa7970	MAG6980
nusA	Transcription elongation protein NusA	MAGa7980	MAG6990
	Conserved hypothetical protein	MAGa7990	MAG7000
tdk	Thymidine kinase	MAGa8000	MAG7010
pepA	Aminopeptidase (Leucine aminopeptidase)	MAGa8010	MAG7020
	Conserved hypothetical protein	MAGa8020	MAG7030
	Hypothetical protein	MAGa8030	MAG7040
	Variable surface lipoprotein G (VpmaG)	MAGa8040	no BDBH
	Variable surface lipoprotein F2 (VpmaF2)	MAGa8050	no BDBH
vpmaV	Variable surface lipoprotein V (VpmaVprecursor)	no BDBH	MAG7050
vpmaW	Variable surface lipoprotein W (VpmaWprecursor)	no BDBH	MAG7060
vpmaX	Variable surface lipoprotein X (VpmaX)	MAGa8060	MAG7070
	Variable surface lipoprotein W (VpmaW)	MAGa8070	no BDBH
	Variable surface lipoprotein E (VpmaE)	MAGa8090	no BDBH
vpmaY	Variable surface lipoprotein F1 (VpmaF1)	MAGa8170	MAG7080
vpmaU	Variable surface lipoprotein B (VpmaB)	MAGa8100	MAG7090
	Variable surface lipoprotein A (VpmaA)	MAGa8110	no BDBH
	Variable surface lipoprotein D2 (VpmaD2)	MAGa8120	no BDBH
	Conserved hypothetical protein	MAGa8130	no ortholog
	Conserved hypothetical protein	MAGa8140	no ortholog
	Variable surface lipoprotein H (VpmaH)	MAGa8150	no BDBH
	Variable surface lipoprotein I (VpmaI)	MAGa8160	no BDBH
	Variable surface lipoprotein J (VpmaJ)	MAGa8180	no BDBH
	Variable surface lipoprotein K (vpmaK)	MAGa8190	no BDBH
	Variable surface lipoprotein L (VpmaL)	MAGa8200	no BDBH
	Variable surface lipoprotein D1 (VpmaD1)	MAGa8210	no BDBH
vpmaZ	Variable surface lipoprotein C (VpmaC)	MAGa8080	MAG7100
xer1	Integrase-recombinase	MAGa8220	MAG7110
	Transposase	MAGa8230	no ortholog
	Conserved hypothetical protein	MAGa8250	MAG7120
	Hypothetical protein, predicted lipoprotein	MAGa8260	MAG7130
	Conserved hypothetical protein	MAGa8270	MAG7140
	Hypothetical protein, predicted lipoprotein	MAGa8280	MAG7150
gatB	Aspartyl/glutamyl-tRNA(Asn/Gln)amidotransferase subunit	MAGa8290	MAG7160
gatA	Glutamyl-tRNA(GLN) amidotransferase subunit A	MAGa8300	MAG7170
	Conserved hypothetical protein	MAGa8310	MAG7180
rluC	Ribosomal large subunit pseudouridine synthaseC	MAGa8320	MAG7190
spcB	Segregation and condensation protein B	MAGa8330	MAG7200
scpA	Segregation and condensation protein A	MAGa8340	MAG7210
plsC	1-acyl-SN-glycerol-3-phosphate acyltransferase	MAGa8350	MAG7220
acpS	Holo-[acyl-carrier protein]synthase	MAGa8360	MAG7230
engA	GTP-binding protein engA	MAGa8370	MAG7240
cmk	Cytidylate kinase (CK)	MAGa8380	MAG7250
	Hypothetical protein	MAGa8390	MAG7260
	Conserved hypothetical protein, predictedlipoprotein, DUF285 family	MAGa8400	MAG7270
		MAGa8410	no BDBH
dnaJ	Heat shock protein DNAJ (activation of DNAK)	MAGa8420	MAG7280
rbfA	Ribosome-binding factor A	MAGa8440	MAG7290
tyrS	Tyrosyl-tRNA synthetase 1	MAGa8460	MAG7300
	Hypothetical protein	MAGa8470	MAG7310
	Conserved hypothetical protein	MAGa8480	MAG7320
	Acyl carrier protein homolog	MAGa8500	MAG7330
	Protoporphirogen oxidase HEMK	MAGa8510	MAG7340
prfA	Peptide chain release factor 1	MAGa8520	MAG7350
	Conserved hypothetical protein	MAGa8530	MAG7360
gyrB	DNA gyrase subunit B	MAGa8540	MAG7370
trxA	Thioredoxin	MAGa8550	MAG7380
smpB	SsrA-binding protein	MAGa8560	MAG7390
	Conserved hypothetical protein	MAGa8570	MAG7400
	Hypothetical protein	MAGa8580	MAG7410
mgtA	Cation-transporting P-ATPase	MAGa8600	MAG7420
	ABC transporter ATP-binding protein	MAGa8610	MAG7430
	ABC transporter permease protein	MAGa8620	MAG7440
ftsH	Cell division protein ftsH homolog	MAGa8630	MAG7450
	Conserved hypothetical protein	MAGa8640	MAG7460
pth	Peptidyl-tRNA hydrolase	MAGa8650	MAG7470
recD	Exodeoxyribonuclease V alpha chain	MAGa8660	MAG7480
rpmJ		no BDBH	MAG7530

## Sheet: Tableau recap
		MFE1-1	MFE1-2	MFE1-3	MFE1-4	MFE1-5	MFE6-1	MFE6-489	MFE6-5	M15_2cl4	M15_2cl5	M15_2cl6	M69_71mut181cl1	M69_71mut181cl4sc1	M69_71mut71cl1	M112cl3	moyenne	ecartype	mediane			M212cl1	M212cl2	M212cl3	M212cl6	M115cl1	M115cl6
	MAG chimère	20	23	35	17	15	11	28	16	5	9	15	4	13	7	12	15.3333	8.76807	15			2	7	0	14	6	13
	MAG perdues (5632)	2	26	7	4	28	23	9	2	5	28	9	1	35	13	7	13.2667	11.7501	9			4	4	0	5	0	4
	MAG gagnées (PG2)	4	7	12	3	10	7	9	11	5	5	7	2	10	29	8	8.6	6.60544	7			3	4	0	4	2	3
		MFE1-2	MFE1-1	MFE1-3	MFE6-5	MFE1-5	MFE6-489	MFE1-4	MFE6-1	TOTAL	M15_2cl4	M15_2cl5	M15_2cl6	M69_71mut181cl1	M69_71mut181cl4sc1	M69_71mut71cl1	M112cl3	TOTAL		TOTAL 2
MAG perdues	HP	1	2	3	2	2	8	1	1	20	4	1	1	1	1	7	6	21		41				MAG chimère
	ICE	23				22			23	68		23			23			46		114
	Transposase	1				1		1		3	1		2		2	2	1	8		11				MAG perdues (5632)
	ATPase	1						1		2								0		2				MAG gagnées (PG2)
	Type III RM			1		1				2						4		4		6
	Lipo									0		3	4		3			10		10					MFE1-1	MFE1-2	MFE1-3	MFE1-4	MFE1-5	MFE6-1	MFE6-489	MFE6-5
	IS30-like			2		2	1			5		1	1		1			3		8					20	23	35	17	15	11	28	16
	Pseudo	1		1				1		3			1					1		4
																									2	26	7	4	28	23	9	2
MAG gagnées	HP	7	2	9	9	7	9	3	7	53	3	2	4	1	6	3	5	24		77					4	7	12	3	10	7	9	11
	ICE									0						21		21		21
	Transposase			1						1			1					1		2
	ATPase									0								0		0
	Type III RM									0								0		0
	Lipo			2	2	3				7		1	1		1	1		4		11
	IS30-like									0								0		0
	Pseudo		2							2	2	2	1	1	3	4	3	16		18
