# Supplementary material for: Mycoplasma Chromosomal Transfer: A Distributive, Conjugative Process Creating an Infinite Variety of Mosaic Genomes
Source: Front Microbiol. 2019 Oct 23;10:2441. doi: 10.3389/fmicb.2019.02441 (PMC6819513; doi:10.3389/fmicb.2019.02441)
Supplement: TABLE S5 — Features of micro-complex regions detected in M. agalactiae transconjugants and PEG-hybrids. [file Table_5.XLSX]

## Sheet: Feuil1
Table S5. Features of micro-complex regions detected in M. agalactiae transconjugants and hybrids
	T1-1	T1-2	T2	T3	T4-1	T4-2	T4-3	T5-1	T5-2	T5-3	T5-4	T5-5	T6-1	T6-4	T6-5	H1-1	H1-2	H4-1	H4-2	H4-3	H4-4
Fragments number	3	10	7	8	4	6	12	15	25	30	19	16	13	30	10	6	8	1	8	10	12
Fragments defined by ≤10 donor SNPs	1	3	4	4	1	0	4	4	3	8	5	4	2	7	1	1	1	0	3	5	2
Donor fragments separated by ≤10 recipient SNPs	0	0	1	1	1	1	2	3	11	7	7	5	3	13	2	1	2	0	2	4	2
Total of micro-variations	1	3	5	5	2	1	6	7	14	15	12	9	5	20	3	2	3	0	5	9	4
% micro-variations /fragments number	16.6667	15	35.7143	31.25	25	8.33333	25	23.3333	28	25	31.5789	28.125	19.2308	33.3333	15	16.6667	18.75	0	31.25	45	16.6667
Average of % micro-variations	22.4 ± 7.8							25.5 ± 4.8								21.4 ± 11.1
Average of % micro-variations in donor fragments	17							10.8								13.3
Average of % micro-variations between donor fragment	6							16.1								12.2
