# Supplementary material for: Mycoplasma Chromosomal Transfer: A Distributive, Conjugative Process Creating an Infinite Variety of Mosaic Genomes
Source: Front Microbiol. 2019 Oct 23;10:2441. doi: 10.3389/fmicb.2019.02441 (PMC6819513; doi:10.3389/fmicb.2019.02441)
Supplement: TABLE S6 — List of SNPs detected in micro-complex regions ≤5 nt and their impact in amino acid sequences. [file Table_6.XLSX]

## Sheet: Feuil1
Table S6 : List of SNPs detected in micro-complex regions ≤ 5nt and their impact in amino acid sequences
	Micro-variations number	Mnemonic	Function	sequence in 5632	sequence in PG2	non silencious mutations
T1-1	3	MAG6100		GGT(G) GAT(D) GTG(V)	GGG(G) GAA (E ) GTT(V)	x
T1-2	7		NCR*	AAC(ATTTAAC)AGGAGGCAAT	AAC()AGGAGGCAAT
T2	1		NCR	CTT (L)	CTG(L)
	3			GAT(D) CTA(L) GAT(I)	GGT(G) TTA(L) AAT(N)	x
T3	3	MAG2120	Serine/threonine-protein kinase	GCC(A) GCTG(V) GCT(A)	GCT(A) GTA(V) CCT(P)	x
	5	MAG3430	tryptophanyl-tRNA synthetase	GCA(A) ; ACA(T) GCA(A) ATAACA (IT)	GAA( E ) ACT(T) GCT(A) ATTGCA (IA)	x
	4	MAG3630	heat shock ATP-dependent protease	TTG(L) AGT(S) TAC(Y) AAT(N)	TAG(L) AGA( R ) TAT(Y) GAT(D)	x
	2		NCR	( C )9 TAAAC	( C)10 TTAAAC
T4-1	1	MAG0650	DNA polymerase III PolC	GCA(A)	ACA(T)	x
T4-2	1	MAG7370	gyrase subunit B	GAC(D)	AAC(N)	x
T4-3	1	MAG2340		CAG(A)	CAA(T)	x
	2	MAG2680		ACG(V) TCG(E)	CGG(G) TGG(W)	x
	5	Mag6210	lysyl-tRNA synthetase	CTA TGG TTA CGG TGT AGG (IGICGGT)	TTA TGG CTA CGG GTT GGC (IGICGGT)
	5	MAG6900		GTA(V) GAC(D) GAT(D) AAA(K) GTT(V)	GTC(V) GGC(G) GAC(D) AAG (K) GTC(V)	x
	2	MAG6210	(lysyl-tRNA synthetase)	GCCAAT (AN)	GCAAAC (AN)
T5-1	5	MAG_1120		ATG(M) GGA(G) GAA(E) TTA(L) AGT(S)	ATT(I) GGC(G) GAG(E) CTA(L) AGC(S)	x
	3	MAG_1660		AAG(K) CCA(P) GGG(G)	AAA(K) CCT(P) GGA(G)
	2	MAG_1780		ACT(T) TCT(S)	ATT(I) ACT(T)	x
	3	MAG_1120		AAC(N) TTA(L) AAC(N)	AGC(S) CTA(L) AAT(N)	x
T5-2	4	MAG_ 3260		GGC(G) AGT(S) AGT(S) AGT(S)	GGA(G)- AAT(N)- AAT(N)- AGC(S)	x
	3	MAG_ 6240		TCG(S) TTG(L) GCC(A)	TCA(S) TTA(L) TCC(S)	x
	3	MAG_ 6250		AAT(N) TAT(Y) ATT(I)	AAC(N) TAC(Y) CTT(L)	x
	3	MAG_1980		CTA(L) GTC(V) TAC(Y)	TTA(L) GTT(V) TAT(Y)
	1	MAG_3130		AAG(K)	AAA(K)
	1	MAG_3260		GTA(V)	TTA(L)	x
	1	MAG_3260		ACG(T)	ACT(T)
	2	MAG_3270		AAA(K) ACA(T)	AAG(K) ATA(I)	x
	4	MAG_ 6210		CTT(L) ACC(T) GTA(D) CTG(L)	CTC(L) ACA(T) GAC(D) TTG(L)
	2	MAG_6230		GTT(V) -ACC(T)	GTC(V) ACG(T)
	1	MAG_6240		CCA(P)	CCT(P)
	3	MAG_7440		AGT(S) GAA ( E)	AGC(S) GCG(A)	x
T5-3	1	MAG_1670		TTC(F)	TAC(Y)-	x
	5	MAG_ 1840		ACT(T) TGT(C) GGA(G) AGA(R) ATT(I)	ACA(T) TGC(C) GGT(G) AAA(K) ATC(I)	x
	3	MAG_ 3570		AAT(N) AGT(S) GCT(A)	AAC(N) AAT(N) GTT(V)	x
	3	MAG_ 4920		ATC(I) TCG(S) GAT(D)	ATT(I) TCT(S)- GAC(D)
	5	MAG_ 5150		ATC(I) GCA(A) TCC(S) CTA(L) CAT(H)	AAC(N) GTA(V) TCA(S) TTA(L) CGT(R)	x
	1	MAG_1670		TTC(F)	TTT(F)
	3	NCR		GTC(V) GTG(V)	GTA(V) GTA(V)
	5	MAG_ 5080		GAA(E) TAT(Y) GAT(D) AGT(S) AAT(N)	GAG(E) TAC(Y) GAC(D) AGC(S) AAC(N)
	2	MAG_5260
T5-4	1	MAG_1370		GAC(D)	GAT(D)
	2	MAG_ 1380		AAA(K) GGC(G)	AAT(N)GGT(G)	x
	1	MAG_1430		CTA(L)	TTA(L)
	3	MAG_ 2250		TCA(S) AAA(K) TTG(L)	TCT(S) AAG(K) TTA(L)
	1	MAG_1430		CTA(L)	TTA(L)
	4	MAG_ 1380		CCC(P) GCA(A) ACC(T) TGC(C)	CCT(P) GCT(A) ACT(T) TGT(C)
	1	MAG_5920		ACT(T)	ACA(T)
	3	MAG_ 5960		TCA(S) AAC(N) CCT(P)	TCT(S) AAT(N) CCA(P)
T5-5	3	MAG_ 1360		TTA(L) CTA(L) TAT(Y)	TTG(L) TTA(L) TAC(Y)
	5	MAG_ 1580		GGC(G) GCA(A) ATC(I) ATC(I) CGC(R)	GGT(G) GCC(A) ATT(I) ATA(I) CGT(R)
	3	MAG_ 4830		AGG(R) AAA(K) GAC(D)	AGA(R) AAG(K) GAT(D)
	3	MAG_ 1360		AGC(S) GAA(E) TTA(L)	AGT(S) GAG(E) CTA(L)
	3	MAG_ 4230		CCT(P) GTT(V)	TCA(S) ) ATT(I)	x
	2	MAG_ 4240		GTT(V) AGT(S)	CTT(L) AGC(S)	x
	1	MAG_4480		AAA(K)	AAC(N)	x
T6-1	4	MAG_ 1540		GCT(A) GGC(G) GAG(E) GGT(G)	GCC(A) GGT(G) GAA(E) GGC(G)
	3	MAG_ 4600		AAC(N) GCA(A) AAT(N)	AAT(N) GCT(A) AAC(N)
	1	MAG_4480		TCC(S)	TCT(S)
	1	MAG_6210		ACC(T)	ACA(T)
T6-4	1	MAG_0600		GAG(E)	GAA (E )
	5	MAG_ 0650		GTT(V) CTA(L) GAT(D) AGG(R) TCA(S)	GTG(V) CTG(L) GAC(D) CGG(R) TCT(S)
	1	MAG_5050		TTG(L)	TTA(L)
	4	MAG_ 0500		AAA(K) GTG(V) CTA(L) ATA(I)	AAG(K) GTA(V) CAA(Q) ATC(I)	x
	1	MAG_0500		ACT(T)	ACA(T)
	5	MAG_ 0510/20		GGT(G) GAG(E) CCT(P) TTA(L) ATT(I)	GGC(G) GAA(E) CTT(L) TCA(S) ATC(I)	x
	1	MAG_0570		CTA(L)	TTA(L)
	5	MAG_ 0590		GCT(A) GTA(V) GAT(D) TTT(F) ATT(I)	GCC(A) GTG(V) GAC(D) TTC(F) ATA(I)
	4	MAG_ 0600		AAT(N) AAG(K) TTA(L) GGT(G)	AAC(N) AAA(K) CTA(L) GGC(G)
	2	MAG_0650		GAT(D) ATT(I)	GAC(D) GTT(V)	x
	4	MAG_ 0650		GAT(D) CTG(L) AAC(N) CCT(P)	GAC(D) CTT(L) AAT(N) CCC(P)
	1	MAG_0650		CCA(P)	TCA(S)	x
	1	MAG_0650		CAT(H)	CAC(H)
	4	MAG_ 1470		AGT(S) AAA(K) TTG(L)	ACT(T) AGG(R) TTA(L)	x
	1	MAG_1880		TCA(S)	TCT(S)
T6-5	1	MAG_5610		GAC(D)	AAC(N)	x
H1-1	2	MAG4880	arginyl-tRNA synthetase	GGc(G) CAA(Q)	CAG(Q) GGT(G)
H1-2	4	MAG6380	ascorbate-specific PTS system enzyme IIC	ACT(L) TCG(K) TTA(L) ACC(T)	GCT(L) TTG(K) CTA(L) ATC(I)	x
H4-1
H4-2	1
	4	MAG 6760	chromate transporter	GGT(G) CAA(V) AAA(K) GGT(G)	GGC(G) TAA(I) AAG(K) GGC(G)	x
	2		NCR	GCC	ACT
	5	MAG6760	chromate transporter	1/5 non silent (I) ->(T)		x
H4-3	3	MAG6680		GCC(A)	ACC(T)	x
	1	MAG6370	Pentitol phosphotransferase enzyme II, bcomponent	GCA( R)	GCG( R )
	2	MAG6380	ascorbate-specific PTS system enzyme IIC	ACT(T) GTT(V)	ACC(T) GTC(V)
	1	MAG6110	DNA-directed RNA polymerase subunit beta	ATC(I)	ATA(I)
	2	MAG6380	ascorbate-specific PTS system enzyme IIC	TCA(S)	CCA(P)	x
H4-4	1	MAG0250		GTT(V)	GTG(V)
	3	MAG6370	Pentitol phosphotransferase enzyme II, bcomponent	AAG(K) CAT(H) GAG (E )	AAA(K) CAC(H) GAA (E )
*: Non coding region (NCR)
