# Supplementary material for: Mycoplasma Chromosomal Transfer: A Distributive, Conjugative Process Creating an Infinite Variety of Mosaic Genomes
Source: Front Microbiol. 2019 Oct 23;10:2441. doi: 10.3389/fmicb.2019.02441 (PMC6819513; doi:10.3389/fmicb.2019.02441)
Supplement: TABLE S7 — Sizes of the Homologous Regions (HR) surrounding the PG2-inherited DNA fragments. [file Table_7.XLSX]

## Sheet: Feuil1
Table S7. Sizes of the Homologous Regions (HR) surrounding the PG2-inherited DNA fragments
	Transfered fragment Position in PG2	Fragments size (nt)	Size of HR* in 5'	Size of HR* in 3'
T1-1	642190..671308	29118	53	45
	710826..710875	49	5	6
	712514..712718	204	55	40
T1-2	68369..68496	127	55	272
	87422..87723	301	57	46
	94998..122105	27107	319	88
	565195..576353	11158	22	211
	597640..601994	4354	10	39
	645869..693639	47770	58	2
	710826..710881	55	5	5
	729662..736494	6832	81	43
	747140..747425	285	5	10
	749929..781889	31960	16	10
T2	72993..73064	71	72	1
	391065..391135	70	33	15
	405624..405777	153	36	49
	406283..419098	12815	97	49
	419274..478430	59156	82	32
	478433..499977	21544	13	56
	659240..659534	294	11	88
T3	93477..158150	64673	46	44
	163425..169371	5946	25	4
	215665..244325	28660	7	48
	244426..244887	461	105	79
	407088..407295	207	63	63
	429886..430228	342	78	117
	672936..684212	11276	10	115
	711547..711639	92	147	7
T4-1	67546..76591	9045	58	80
	76595..116611	40016	30	52
	319305..319769	464	58	31
	766673..777472	10799	70	112
T4-2	48711..61077	12366	28	26
	717227..747048	29821	109	58
	761528..774557	13029	5	64
	783745..788959	5214	25	6
	852781..855009	2228	30	13
	855013..863470	8457	42	85
T4-3	260981..264175	3194	175	65
	272064..272251	187	98	92
	313107..313449	342	89	392
	317271..318857	1586	136	31
	395947..410712	14765	109	161
	735501..735732	231	72	58
	735739..739732	3993	52	52
	739931..742146	2215	29	13
	752375..774488	22113	47	61
	785922..788502	2580	127	48
	806563..806723	160	55	40
	808138..816278	8140	13	64
T5-1	112619..126202	13584	87	47
	126730..126922	193	47	31
	127204..139695	12492	44	23
	194107..194287	181	106	62
	202460..203985	1526	14	40
	204096..205478	1383	48	50
	208524..208716	193	181	6
	209121..209456	336	71	54
	212153..219028	6876	37	45
	219089..221717	2629	5	17
	405780..411811	6032	47	27
	428422..429348	927	5	75
	845464..858782	13319	119	29
	864308..864689	382	20	35
	872773..874910	2138	98	50
T5-2	864483..2456	15412	34	28
	197548..205010	7463	110	71
	205899..214493	8595	23	2
	214771..219159	4389	8	23
	223527..229242	5715	52	25
	229707..232554	2848	220	69
	232582..233313	732	32	36
	239748..240137	390	11	32
	240232..251588	11357	4	35
	251797..256693	4897	143	8
	357939..359527	1589	51	74
	360699..366567	5869	150	86
	369033..376334	7302	176	14
	376336..389363	13028	35	18
	389365..389788	424	67	200
	389790..390080	291	38	16
	390093..390410	318	28	6
	730534..735880	5347	28	50
	735965..738576	2612	10	14
	738614..741446	2833	86	146
	741448..741659	212	53	28
	742574..742980	407	95	217
	743090..743469	380	44	23
	832037..832796	760	12	46
	854487..864471	9985	26	83
T5-3	162565..163125	561	35	50
	164142..168460	4319	50	20
	170646..171679	1034	38	113
	174679..176046	1368	18	56
	176333..179471	3139	20	92
	180660..194851	14192	141	3
	194853..195000	148	49	98
	196797..197221	425	112	25
	197449..216542	19094	17	113
	216551..217009	459	111	20
	402127..402273	147	44	10
	402498..420677	18180	20	38
	421269..421417	149	65	60
	568575..573366	4792	23	47
	573514..573673	160	36	36
	582090..583899	1810	65	140
	592247..594983	2737	89	98
	595138..595394	257	38	50
	596978..598178	1201	41	82
	598756..600277	1522	107	8
	602679..602920	242	103	42
	603139..607486	4348	35	117
	609130..610308	1179	46	128
	610313..612825	2513	119	nd in 16S rrn
	622105..622600	496	11	11
	624195..624900	706	74	59
	625273..629013	3741	17	11
	634893..635782	890	121	185
	639399..648184	8786	110	56
	648748..650719	1972	14	62
T5-4	153842..154491	650	24	156
	154860..157677	2818	51	152
	157679..157859	181	125	55
	157951..158731	781	36	210
	159115..159317	203	158	41
	159406..162262	2857	61	75
	162418..163239	822	59	46
	164140..164271	132	50	79
	196383..201570	5188	92	16
	207461..209267	1807	14	75
	209828..217126	7299	125	62
	217663..218211	549	8	15
	236781..254899	18119	8	94
	261870..262042	173	110	23
	636013..656766	20754	55	41
	685748..686041	294	93	14
	686043..690793	4751	8	68
	690810..691256	447	53	18
	691755..692215	461	44	17
T5-5	149525..152914	3390	86	28
	153985..154322	338	72	50
	154328..154619	292	7	8
	167225..185040	17816	309	25
	185132..185372	241	3	15
	191447..222596	31150	32	15
	247840..248268	429	10	33
	477340..477978	639	65	131
	489499..496909	7411	38	70
	496916..498565	1650	6	76
	498572..498765	194	19	23
	518506..523954	5449	67	29
	523956..553108	29153	35	2
	564697..564967	271	201	45
	592736..608001	15266	98	367
	637720..654041	16322	14	50
T6-1	179380..179564	185	92	62
	189305..217670	28366	83	8
	340329..340615	287	47	14
	539780..540078	299	35	60
	540134..550984	10851	41	59
	568872..569193	322	17	34
	620460..673888	53429	365	62
	701392..701753	362	38	41
	701755..702008	254	26	27
	725432..730838	5407	101	65
	733819..734519	701	283	136
	735499..735904	406	73	23
	735906..754200	18295	53	155
T6-4	56245..60268	4024	10	44
	60363..60793	431	86	20
	60795..61519	725	63	63
	61705..67262	5558	17	53
	67264..69337	2074	6	85
	69600..71805	2206	38	92
	71948..72156	209	143	65
	73296..74545	1250	74	191
	75183..76906	1724	45	176
	76909..77524	616	58	101
	77541..77741	201	23	93
	77743..77911	169	28	5
	77913..78154	242	10	53
	80209..81450	1242	32	167
	85651..85955	305	56	25
	89106..89629	524	141	173
	91208..109804	18597	65	74
	139449..157859	18411	28	55
	158166..169753	11588	94	13
	169784..170459	676	31	136
	192405..194059	1655	53	212
	212497..221735	9239	26	17
	221737..221950	214	11	87
	571119..575909	4791	50	53
	577096..577916	821	17	5
	591778..591968	191	137	53
	601346..604442	3097	41	47
	606056..607486	1431	80	117
	628732..650719	21988	270	62
	650777..684449	33673	66	99
T6-5	180229..191725	11497	48	32
	196660..229384	32725	82	10
	235416..241004	5589	26	47
	245965..246041	77	11	30
	311450..316074	4625	79	17
	316654..331060	14407	26	59
	360109..365569	5461	17	25
	639714..643343	3630	110	262
	643345..646363	3019	102	83
	646656..653943	7288	194	218
H1-1	248848..249190	342	146	5
	567873..569135	1262	4	15
	569144..586446	17302	16	40
	590974..594102	3128	31	109
	640879..641595	716	44	23
	648561..656525	7964	18	40
H1-2	597469..603312	5843	19	267
	635033..642973	7940	37	5
	645546..660978	15432	155	26
	661135..672298	11163	37	30
	672558..683636	11078	184	53
	749838..753167	3329	64	70
	753413..754906	1493	41	180
	755517..755917	400	145	141
H4-1	756585..770171	13586	85	19
H4-2	369689..369733	44	115	153
	710826..710880	54	157	153
	762357..763035	678	5	5
	763038..770652	7614	4	6
	771680..788005	16325	12	42
	792443..792866	423	34	98
	792987..793455	468	5	61
	793461..793741	280	117	64
H4-3	655680..655829	149	15	394
	710826..710871	45	5	6
	723203..723364	161	37	13
	723371..724478	1107	7	274
	739801..746569	6768	54	53
	746809..753839	7030	58	34
	754016..754193	177	28	154
	754264..754487	223	65	109
	756683..757151	468	76	109
	769024..772403	3379	58	22
H4-4	14614..25285	10671	24	13
	25430..25621	191	106	1
	737201..742114	4913	31	85
	748530..750872	2342	4	22
	753808..753995	187	34	90
	762736..763035	299	88	55
	763039..770262	7223	12	6
	837008..838839	1831	37	79
	839000..854241	15241	91	31
	855954..857172	1218	126	21
	873516..11656	15577	39	64
*: Homologous region (HR)
