# Supplementary material for: Mycoplasma Chromosomal Transfer: A Distributive, Conjugative Process Creating an Infinite Variety of Mosaic Genomes
Source: Front Microbiol. 2019 Oct 23;10:2441. doi: 10.3389/fmicb.2019.02441 (PMC6819513; doi:10.3389/fmicb.2019.02441)
Supplement: TABLE S8 — Comparative genome analysis of M. agalactiae strains 5632 and 4867 using Breseq tool (Deatherage and Barrick, 2014). [file Table_8.XLSX]

## Sheet: Feuil2
Table S8. Comparative genome analysis of M. agalactiae strains 5632 and 4867 using Breseq tool
Breseq analysis of 4867 on 5632
evidence	position	mutation	annotation	gene	description
MC JC	23.536	Δ1,531 bp		MAGa0240–[MAGa0250]	MAGa0240, [MAGa0250]
RA	74.586	C→G	Q254E (CAA→GAA)	lip →	Esterase/lipase
RA	138.128	A→G	K131K (AAA→AAG)	MAGa1270 →	Hypothetical protein
RA	182.855	Δ1 bp	coding (345/1659 nt)	MAGa1580 ←	Type III restriction modification system:Methylase
RA	182.856	Δ1 bp	coding (344/1659 nt)	MAGa1580 ←	Type III restriction modification system:Methylase
RA	224.017	Δ1 bp	coding (76/963 nt)	MAGa1890 ←	Hypothetical protein, predicted lipoprotein
RA	225,375:1	+G	pseudogene (26/927 nt)	MAGa1900 ←	Pseudogene of hypothetical protein
MC JC	248.573	Δ1,531 bp		[MAGa2150]–[MAGa2170]	[MAGa2150], MAGa2160, [MAGa2170]
RA	314.082	C→T	G392D (GGC→GAC)	rpoD ←	DNA directed RNA polymerase sigma factor(Sigma A)
JC	338.486	+ATATATAT	intergenic (+86/‑110)	ligA → / → MAGa2960	DNA ligase/Putative transmembrane protein
MC JC	343.469	Δ27,512 bp		MAGa2980–MAGa3220	24 genes
RA	380.686	T→C	L106S (TTA→TCA)	MAGa3280 →	Conserved hypothetical protein
RA	387,221:1	+C	coding (253/285 nt)	MAGa3330 →	Hypothetical protein, predicted lipoprotein
RA	432,171:1	+G	pseudogene (43/1158 nt)	MAGa3760 →	Pseudogene of conserved hypothetical protein, DUF285 family (C‑terminal part)
MC JC	453.253	Δ1,531 bp		MAGa3960–[MAGa3970]	IS 30 like transposase family
RA	464.106	T→G	I10I (ATA→ATC)	MAGa4040 ←	Conserved hypothetical protein, truncated inC terminal
RA	467.845	A→G	S181P (TCA→CCA)	MAGa4080 ←	Conserved hypothetical protein
RA	507,574:1	+G	intergenic (+147/‑31)	deoD → / → MAGa4430	Purine nucleoside phosphorylase (Inosinephosphorylase) (PNP)/Hypothetical protein
RA	507.583	2 bp→TC	intergenic (+156/‑21)	deoD → / → MAGa4430	Purine nucleoside phosphorylase (Inosinephosphorylase) (PNP)/Hypothetical protein
JC	519.657	+AGAGAGAGAGAGAGAGAG	intergenic (‑91/+226)	MAGa4500 ← / ← adhT	Hypothetical protein, predicated lipoprotein/Alcohol dehydrogenase
RA	521.984	Δ1 bp	coding (326/951 nt)	MAGa4520 ←	Hypothetical protein, predicted lipoprotein
RA	523,643:1	+G	intergenic (‑20/+474)	MAGa4530 ← / ← MAGa4540	Hypothetical protein, DUF285 family/Conserved hypothetical protein, predictedlipoprotein, DUF285 family
JC	525.385	Δ8 bp	intergenic (‑75/+320)	MAGa4540 ← / ← MAGa4550	Conserved hypothetical protein, predictedlipoprotein, DUF285 family/Hypothetical protein, predicted lipoprotein
MC JC	560.518	Δ27,512 bp		MAGa4850–MAGa5060	22 genes
RA	588.703	T→A	L169M (TTG→ATG)	MAGa5070 →	ABC transporter, permease protein
RA	588.815	G→A	R206Q (CGA→CAA)	MAGa5070 →	ABC transporter, permease protein
RA	591.019	G→A	S58N (AGT→AAT)	MAGa5090 →	Conserved hypothetical protein
RA	616.235	Δ1 bp	coding (253/1056 nt)	MAGa5320 →	unnamed protein product
MC JC	617.021	Δ1,531 bp		[MAGa5320]–[MAGa5340]	[MAGa5320], MAGa5330, [MAGa5340]
RA	683.476	T→A	V12V (GTA→GTT)	vpmaD2 ←	Variable surface lipoprotein D2 (VpmaD2)
RA	683.497	T→C	K5K (AAA→AAG)	vpmaD2 ←	Variable surface lipoprotein D2 (VpmaD2)
RA	683.544	G→A	intergenic (‑33/‑249)	vpmaD2 ← / → xer1	Variable surface lipoprotein D2 (VpmaD2)/Integrase recombinase
RA	696.281	2 bp→CG	coding (484‑485/903 nt)	rplD ←	50S ribosomal protein L4
RA	730.547	Δ1 bp	intergenic (+300/‑34)	MAGa6360 → / → MAGa6370	Hypothetical protein, predicted lipoprotein/unnamed protein product
RA	767.905	Δ1 bp	coding (895/2559 nt)	MAGa6670 ←	Hypothetical protein, predicted lipoprotein
RA	773.201	Δ1 bp	intergenic (‑61/+81)	MAGa6720 ← / ← MAGa6730	Hypothetical product, predicted lipoprotein/Hypothetical protein, predicted lipoprotein
JC	774.999	Δ3 bp	intergenic (‑56/+82)	MAGa6730 ← / ← MAGa6740	Hypothetical protein, predicted lipoprotein/Hypothetical protein
RA	779,817:1	+C	intergenic (‑51/+276)	MAGa6760 ← / ← MAGa6770	Hypothetical protein/Hypothetical protein, predicted lipoprotein
JC	788.609	Δ3 bp	intergenic (‑46/+198)	MAGa6790 ← / ← MAGa6800	Hypothetical protein/Hypothetical protein
RA	789,920	C→T	G84G (GGG→GGA)	MAGa6810 ←	Aminopeptidase
RA	794,160	Δ1 bp	intergenic (‑44/+349)	MAGa6820 ← / ← MAGa6830	Hypothetical protein, predicted lipoprotein/Conserved hypothetical protein
RA	805,470	G→A	P546S (CCT→TCT)	rpoC ←	DNA directed RNA polymerase beta' chain
RA	810.268	A→G	C156R (TGT→CGT)	rpoB ←	DNA directed RNA polymerase beta chain
RA	865.591	G→A	A191V (GCA→GTA)	MAGa7340 ←	Transport protein SGAT
RA	868.51	A→G	intergenic (+30/+143)	MAGa7360 → / ← MAGa7370	Conserved hypothetical protein/Conserved hypothetical protein
MC JC	926.014	Δ1,531 bp		MAGa7930–[MAGa7940]	MAGa7930, [MAGa7940]
RA	942.901	A→T	L9L (CTT→CTA)	vpmaE ←	Variable surface lipoprotein E (VpmaE)
RA	942.904	T→C	L8L (TTA→TTG)	vpmaE ←	Variable surface lipoprotein E (VpmaE)
RA	942.952	A→G	intergenic (‑25/‑790)	vpmaE ← / → vpmaB	Variable surface lipoprotein E (VpmaE)/Variable surface lipoprotein B (VpmaB)
RA	942.958	T→C	intergenic (‑31/‑784)	vpmaE ← / → vpmaB	Variable surface lipoprotein E (VpmaE)/Variable surface lipoprotein B (VpmaB)
RA	942.96	A→G	intergenic (‑33/‑782)	vpmaE ← / → vpmaB	Variable surface lipoprotein E (VpmaE)/Variable surface lipoprotein B (VpmaB)
RA	943.721	T→C	intergenic (‑794/‑21)	vpmaE ← / → vpmaB	Variable surface lipoprotein E (VpmaE)/Variable surface lipoprotein B (VpmaB)
RA	943.774	2 bp→AT	coding (33‑34/711 nt)	vpmaB →	Variable surface lipoprotein B (VpmaB)
RA	943.777	G→A	L12L (CTG→CTA)	vpmaB →	Variable surface lipoprotein B (VpmaB)
RA	943.783	A→T	S14S (TCA→TCT)	vpmaB →	Variable surface lipoprotein B (VpmaB)
RA	949.117	Δ1 bp	coding (476/792 nt)	vpmaI →	Variable surface lipoprotein I (VpmaI)
RA	949.625	G→A	L8L (TTG→TTA)	vpmaF1 →	Variable surface lipoprotein F1 (VpmaF1)
RA	951.499	G→T	R178M (AGG→ATG)	vpmaJ →	Variable surface lipoprotein J (VpmaJ)
RA :mutation supported by Read alignment
MJ : mutation supported by Missing Coverage evidence.
JC : mutation supported by New Junction (JC) evidence.
Unassigned missing coverage evidence
start	end	size	←reads	reads→	gene
674235–675679	675679	88 [0]	[43] 45	MAGa5800	MAGa5800
675807–675930	677647–675933	45 [43]	[43] 44	vpmaA–[vpmaB]	vpmaA, [vpmaB]
683633–686101	686114	46 [43]	[0] 89	xer1–MAGa5890	xer1, MAGa5890
819110–836334	840541–836336	46 [43]	[43] 44	[MAGa6940]–MAGa7100	17 genes
					[MAGa6940], MAGa6950, MAGa6960, MAGa6970, MAGa6980, MAGa6990, MAGa7000, MAGa7010, MAGa7020, MAGa7030, MAGa7040, MAGa7050, MAGa7060, MAGa7070, MAGa7080, MAGa7090, MAGa7100

## Sheet: Feuil1
4867 sur 5632								M161,1 sur 5632							M161,1 vs 4867
evidence	position	mutation	freq	annotation	gene	description									RA	16.979	(G)9→10	coding (164/1287 nt)	unknown ←	FIG00835134: hypothetical protein
								RA	9.368	C→T	V316I (GTC→ATC)	MAGa0120 ←	Conserved hypothetical protein		RA	58.385	C→T	V316I (GTC→ATC)	unknown ←	Luciferase‑like monooxygenase (EC 1.14.‑.‑)
								RA	15.492	C→T	N170N (AAC→AAT)	MAGa0170 →	Sugar ABC transporter Permease		RA	64.509	C→T	N170N (AAC→AAT)	unknown →	Sugar ABC transporter, permease protein
MC JC	23.536	Δ1,531 bp	1		MAGa0240–[MAGa0250]	MAGa0240, [MAGa0250]		MC JC	23.536	Δ1,531 bp		MAGa0240–[MAGa0250]	MAGa0240, [MAGa0250]
RA	74.586	C→G	1	Q254E (CAA→GAA)	lip →	Esterase/lipase		RA	74.586	C→G	Q254E (CAA→GAA)	lip →	Esterase/lipase
RA	138.128	A→G	1	K131K (AAA→AAG)	MAGa1270 →	Hypothetical protein		RA	138.128	A→G	K131K (AAA→AAG)	MAGa1270 →	Hypothetical protein
RA	182.855	Δ1 bp	86.4%	coding (345/1659 nt)	MAGa1580 ←	Type III restriction modification system:Methylase									MC JC	227.132	Δ46 bp	intergenic (‑43/+503)	unknown ← / ← unknown	Type III restriction‑modification system methylation subunit (EC 2.1.1.72)/Type III restriction‑modification system methylation subunit (EC 2.1.1.72)
RA	182.856	Δ1 bp	84.8%	coding (344/1659 nt)	MAGa1580 ←	Type III restriction modification system:Methylase									MC JC	232.16	(G)18→10	intergenic (+262/‑128)	unknown → / → unknown	FIG00834320: hypothetical protein/ABC transporter xylose‑binding lipoprotein
RA	224.017	Δ1 bp	1	coding (76/963 nt)	MAGa1890 ←	Hypothetical protein, predicted lipoprotein		RA	224.025	(G)9→8	coding (68/963 nt)	MAGa1890 ←	Hypothetical protein, predicted lipoprotein		JC	264.558	+40 bp	intergenic (+147/+112)	unknown → / ← unknown	Ribonuclease HIII (EC 3.1.26.4)/rRNA small subunit 7‑methylguanosine (m7G) methyltransferase GidB
RA	225,375:1	+G	1	pseudogene (26/927 nt)	MAGa1900 ←	Pseudogene of hypothetical protein		RA	225.383	(G)8→9	pseudogene (18/927 nt)	MAGa1900 ←	Pseudogene of hypothetical protein		MC JC	332.388	(CT)22→12	intergenic (‑111/‑65)	unknown ← / → unknown	FIG00834589: hypothetical protein/Hypothetical protein, predicted lipoprotein
MC JC	248.573	Δ1,531 bp	1		[MAGa2150]–[MAGa2170]	[MAGa2150], MAGa2160, [MAGa2170]		MC JC	248.573	Δ1,531 bp		[MAGa2150]–[MAGa2170]	[MAGa2150], MAGa2160, [MAGa2170]		MC JC	373.017	(A)6→3	intergenic (+36/‑12)	unknown → / → unknown	SSU ribosomal protein S6p/Single‑stranded DNA‑binding protein
RA	314.082	C→T	1	G392D (GGC→GAC)	rpoD ←	DNA directed RNA polymerase sigma factor(Sigma A)		RA	314.082	C→T	G392D (GGC→GAC)	rpoD ←	DNA directed RNA polymerase sigma factor(Sigma A)		MC JC	379.534	(AT)24→13	intergenic (+113/‑90)	unknown → / → unknown	DNA ligase (EC 6.5.1.2)/Siderophore‑mediated iron transport protein
JC	338.486	+ATATATAT	1	intergenic (+86/‑110)	ligA → / → MAGa2960	DNA ligase/Putative transmembrane protein		JC	338.506	(AT)10→13	intergenic (+106/‑90)	ligA → / → MAGa2960	DNA ligase/Putative transmembrane protein		RA	439.853	A→T	intergenic (‑273/+88)	unknown ← / ← unknown	FIG00836497: hypothetical protein/hypothetical protein
MC JC	343.469	Δ27,512 bp	1		MAGa2980–MAGa3220	24 genes		MC JC	343.469	Δ27,512 bp		MAGa2980–MAGa3220	24 genes		JC	443.08	(C)20→10	intergenic (‑303/‑302)	unknown ← / → unknown	hypothetical protein/FIG00835879: hypothetical protein
RA	380.686	T→C	1	L106S (TTA→TCA)	MAGa3280 →	Conserved hypothetical protein		RA	380.686	T→C	L106S (TTA→TCA)	MAGa3280 →	Conserved hypothetical protein		JC	474.556	+22 bp	intergenic (‑121/+931)	unknown ← / ← unknown	hypothetical protein/FIG00836071: hypothetical protein
RA	387,221:1	+C	1	coding (253/285 nt)	MAGa3330 →	Hypothetical protein, predicted lipoprotein		RA	387.229	(C)8→9	coding (261/285 nt)	MAGa3330 →	Hypothetical protein, predicted lipoprotein		MC JC	530.597	Δ62 bp	intergenic (‑261/+433)	unknown ← / ← unknown	Pseudogene of Hypothetical protein (C‑terminalpart)/Hypothetical protein, predicted lipoprotein
RA	432,171:1	+G	1	pseudogene (43/1158 nt)	MAGa3760 →	Pseudogene of conserved hypothetical protein, DUF285 family (C‑terminal part)		RA	432.179	(G)8→9	pseudogene (51/1158 nt)	MAGa3760 →	Pseudogene of conserved hypothetical protein, DUF285 family (C‑terminal part)		JC	533.852	(AG)18→12	intergenic (‑99/+298)	unknown ← / ← unknown	Hypothetical protein, predicted lipoprotein/Hypothetical protein, predicted lipoprotein
MC JC	453.253	Δ1,531 bp	1		MAGa3960–[MAGa3970]	MAGa3960, [MAGa3970]									RA	564.446	C→T	intergenic (+195/‑131)	unknown → / → unknown	UTP‑‑glucose‑1‑phosphate uridylyltransferase (EC 2.7.7.9)/tRNA‑Ser‑GCT
RA	464.106	T→G	1	I10I (ATA→ATC)	MAGa4040 ←	Conserved hypothetical protein, truncated inC terminal		RA	464.106	T→G	I10I (ATA→ATC)	MAGa4040 ←	Conserved hypothetical protein, truncated inC terminal		RA	564.451	A→T	intergenic (+200/‑126)	unknown → / → unknown	UTP‑‑glucose‑1‑phosphate uridylyltransferase (EC 2.7.7.9)/tRNA‑Ser‑GCT
RA	467.845	A→G	1	S181P (TCA→CCA)	MAGa4080 ←	Conserved hypothetical protein		RA	467.845	A→G	S181P (TCA→CCA)	MAGa4080 ←	Conserved hypothetical protein		RA	595.798	(A)5→6	intergenic (+382/‑55)	unknown → / → unknown	Triacylglycerol lipase (EC 3.1.1.3)/FIG00836837: hypothetical protein
RA	507,574:1	+G	1	intergenic (+147/‑31)	deoD → / → MAGa4430	Purine nucleoside phosphorylase (Inosinephosphorylase) (PNP)/Hypothetical protein		RA	507.574	+G	intergenic (+147/‑31)	deoD → / → MAGa4430	Purine nucleoside phosphorylase (Inosinephosphorylase) (PNP)/Hypothetical protein		MC JC	640.901	Δ63 bp	intergenic (‑325/+27)	unknown ← / ← unknown	Preprotein translocase secY subunit (TC 3.A.5.1.1)/Large Subunit Ribosomal RNA; lsuRNA; LSU rRNA
RA	507.583	2 bp→TC	1	intergenic (+156/‑21)	deoD → / → MAGa4430	Purine nucleoside phosphorylase (Inosinephosphorylase) (PNP)/Hypothetical protein		RA	507.583	2 bp→TC	intergenic (+156/‑21)	deoD → / → MAGa4430	Purine nucleoside phosphorylase (Inosinephosphorylase) (PNP)/Hypothetical protein		JC	726.634	+102 bp	intergenic (‑52/‑260)	unknown ← / → unknown	FIG00834632: hypothetical protein/hypothetical protein
JC	519.657	+AGAGAGAGAGAGAGAGAG	92.4%	intergenic (‑91/+226)	MAGa4500 ← / ← adhT	Hypothetical protein, predicated lipoprotein/Alcohol dehydrogenase		JC	519.657	(AG)9→18	intergenic (‑91/+226)	MAGa4500 ← / ← adhT	Hypothetical protein, predicated lipoprotein/Alcohol dehydrogenase		MC JC	726.635	(31-bp)2→1	intergenic (‑53/‑229)	unknown ← / → unknown	FIG00834632: hypothetical protein/hypothetical protein
RA	521.984	Δ1 bp	1	coding (326/951 nt)	MAGa4520 ←	Hypothetical protein, predicted lipoprotein		RA	521.991	(C)8→7	coding (319/951 nt)	MAGa4520 ←	Hypothetical protein, predicted lipoprotein		JC	741.026	(C)20→11	intergenic (‑71/+250)	unknown ← / ← unknown	FIG00834632: hypothetical protein/Beta‑galactosidase (EC 3.2.1.23)
RA	523,643:1	+G	1	intergenic (‑20/+474)	MAGa4530 ← / ← MAGa4540	Hypothetical protein, DUF285 family/Conserved hypothetical protein, predictedlipoprotein, DUF285 family		RA	523.651	(G)8→9	intergenic (‑28/+466)	MAGa4530 ← / ← MAGa4540	Hypothetical protein, DUF285 family/Conserved hypothetical protein, predictedlipoprotein, DUF285 family		RA	761.124	G→A	R156C (CGT→TGT)	unknown ←	DNA‑directed RNA polymerase beta subunit (EC 2.7.7.6)
JC	525.385	Δ8 bp	1	intergenic (‑75/+320)	MAGa4540 ← / ← MAGa4550	Conserved hypothetical protein, predictedlipoprotein, DUF285 family/Hypothetical protein, predicted lipoprotein		MC JC	525.409	(AG)15→12	intergenic (‑99/+298)	MAGa4540 ← / ← MAGa4550	Conserved hypothetical protein, predictedlipoprotein, DUF285 family/Hypothetical protein, predicted lipoprotein		JC	763.243	(T)32→15	intergenic (+603/‑63)	unknown → / → unknown	Hypothetical protein, predicted lipoprotein/hypothetical protein
MC JC	560.518	Δ27,512 bp	1		MAGa4850–MAGa5060	22 genes		MC JC	560.518	Δ27,512 bp		MAGa4850–MAGa5060	22 genes		MC JC	769.964	(ATTATTATTA)2→1	intergenic (‑59/‑1249)	unknown ← / → unknown	hypothetical protein/hypothetical protein
RA	588.703	T→A	1	L169M (TTG→ATG)	MAGa5070 →	ABC transporter, permease protein		RA	588.703	T→A	L169M (TTG→ATG)	MAGa5070 →	ABC transporter, permease protein		RA	810.418	G→A	S538L (TCG→TTG)	unknown ←	Phosphoenolpyruvate‑protein phosphotransferase of PTS system (EC 2.7.3.9)
RA	588.815	G→A	1	R206Q (CGA→CAA)	MAGa5070 →	ABC transporter, permease protein		RA	588.815	G→A	R206Q (CGA→CAA)	MAGa5070 →	ABC transporter, permease protein		MC JC	832.641	Δ21 bp	intergenic (+510/‑10)	unknown → / → unknown	Chitinase (EC 3.2.1.14)/hypothetical protein
RA	591.019	G→A	1	S58N (AGT→AAT)	MAGa5090 →	Conserved hypothetical protein		RA	591.019	G→A	S58N (AGT→AAT)	MAGa5090 →	Conserved hypothetical protein		RA	890.391	G→A	L193L (CTA→TTA)	unknown ←	hypothetical protein
RA	616.235	Δ1 bp	1	coding (253/1056 nt)	MAGa5320 →	unnamed protein product									RA	895.909	T→C	intergenic (‑249/‑104)	unknown ← / → unknown	Integrase‑recombinase/Variable surface lipoprotein D (VpmaZprecursor)
MC JC	617.021	Δ1,531 bp	1		[MAGa5320]–[MAGa5340]	[MAGa5320], MAGa5330, [MAGa5340]									RA	895.911	A→G	intergenic (‑251/‑102)	unknown ← / → unknown	Integrase‑recombinase/Variable surface lipoprotein D (VpmaZprecursor)
RA	683.476	T→A	1	V12V (GTA→GTT)	vpmaD2 ←	Variable surface lipoprotein D2 (VpmaD2)									RA	895.917	T→C	intergenic (‑257/‑96)	unknown ← / → unknown	Integrase‑recombinase/Variable surface lipoprotein D (VpmaZprecursor)
RA	683.497	T→C	1	K5K (AAA→AAG)	vpmaD2 ←	Variable surface lipoprotein D2 (VpmaD2)									RA	895.965	A→G	intergenic (‑305/‑48)	unknown ← / → unknown	Integrase‑recombinase/Variable surface lipoprotein D (VpmaZprecursor)
RA	683.544	G→A	1	intergenic (‑33/‑249)	vpmaD2 ← / → xer1	Variable surface lipoprotein D2 (VpmaD2)/Integrase recombinase									RA	895.968	T→A	intergenic (‑308/‑45)	unknown ← / → unknown	Integrase‑recombinase/Variable surface lipoprotein D (VpmaZprecursor)
RA	696.281	2 bp→CG	1	coding (484‑485/903 nt)	rplD ←	50S ribosomal protein L4		RA	696.281	2 bp→CG	coding (484‑485/903 nt)	rplD ←	50S ribosomal protein L4
								RA	729.671	(G)9→8	coding (33/609 nt)	MAGa6360 →	Hypothetical protein, predicted lipoprotein
RA	730.547	Δ1 bp	1	intergenic (+300/‑34)	MAGa6360 → / → MAGa6370	Hypothetical protein, predicted lipoprotein/unnamed protein product		RA	730.555	(G)9→8	intergenic (+308/‑26)	MAGa6360 → / → MAGa6370	Hypothetical protein, predicted lipoprotein/unnamed protein product
RA	767.905	Δ1 bp	1	coding (895/2559 nt)	MAGa6670 ←	Hypothetical protein, predicted lipoprotein		RA	767.911	(T)7→6	coding (889/2559 nt)	MAGa6670 ←	Hypothetical protein, predicted lipoprotein
RA	773.201	Δ1 bp	1	intergenic (‑61/+81)	MAGa6720 ← / ← MAGa6730	Hypothetical product, predicted lipoprotein/Hypothetical protein, predicted lipoprotein		RA	773.209	(C)10→8	intergenic (‑69/+72)	MAGa6720 ← / ← MAGa6730	Hypothetical product, predicted lipoprotein/Hypothetical protein, predicted lipoprotein
JC	774.999	Δ3 bp	82.6%	intergenic (‑56/+82)	MAGa6730 ← / ← MAGa6740	Hypothetical protein, predicted lipoprotein/Hypothetical protein		JC	775.009	(C)13→10	intergenic (‑66/+72)	MAGa6730 ← / ← MAGa6740	Hypothetical protein, predicted lipoprotein/Hypothetical protein
RA	779,817:1	+C	1	intergenic (‑51/+276)	MAGa6760 ← / ← MAGa6770	Hypothetical protein/Hypothetical protein, predicted lipoprotein		RA	779.824	(C)7→8	intergenic (‑58/+269)	MAGa6760 ← / ← MAGa6770	Hypothetical protein/Hypothetical protein, predicted lipoprotein
JC	788.609	Δ3 bp	1	intergenic (‑46/+198)	MAGa6790 ← / ← MAGa6800	Hypothetical protein/Hypothetical protein		JC	788.617	(C)11→8	intergenic (‑54/+190)	MAGa6790 ← / ← MAGa6800	Hypothetical protein/Hypothetical protein
RA	789.92	C→T	1	G84G (GGG→GGA)	MAGa6810 ←	Aminopeptidase		RA	789.92	C→T	G84G (GGG→GGA)	MAGa6810 ←	Aminopeptidase
RA	794.16	Δ1 bp	1	intergenic (‑44/+349)	MAGa6820 ← / ← MAGa6830	Hypothetical protein, predicted lipoprotein/Conserved hypothetical protein		RA	794.168	(C)10→8	intergenic (‑52/+340)	MAGa6820 ← / ← MAGa6830	Hypothetical protein, predicted lipoprotein/Conserved hypothetical protein
RA	805.47	G→A	1	P546S (CCT→TCT)	rpoC ←	DNA directed RNA polymerase beta' chain		RA	805.47	G→A	P546S (CCT→TCT)	rpoC ←	DNA directed RNA polymerase beta' chain
								RA	858.188	G→A	S538L (TCG→TTG)	ptsI ←	Phosphoenolpyruvate protein phosphotransferase
RA	810.268	A→G	1	C156R (TGT→CGT)	rpoB ←	DNA directed RNA polymerase beta chain
RA	865.591	G→A	1	A191V (GCA→GTA)	MAGa7340 ←	Transport protein SGAT		RA	865.591	G→A	A191V (GCA→GTA)	MAGa7340 ←	Transport protein SGAT
RA	868.51	A→G	1	intergenic (+30/+143)	MAGa7360 → / ← MAGa7370	Conserved hypothetical protein/Conserved hypothetical protein		RA	868.51	A→G	intergenic (+30/+143)	MAGa7360 → / ← MAGa7370	Conserved hypothetical protein/Conserved hypothetical protein
								RA	871.527	(G)9→8	coding (61/369 nt)	MAGa7390 →	Hypothetical protein
								RA	883.06	Δ2 bp	coding (98‑99/606 nt)	MAGa7480 →	Hypothetical protein
MC JC	926.014	Δ1,531 bp	1		MAGa7930–[MAGa7940]	MAGa7930, [MAGa7940]		MC JC	926.014	Δ1,531 bp		MAGa7930–[MAGa7940]	MAGa7930, [MAGa7940]
RA	942.901	A→T	1	L9L (CTT→CTA)	vpmaE ←	Variable surface lipoprotein E (VpmaE)
RA	942.904	T→C	1	L8L (TTA→TTG)	vpmaE ←	Variable surface lipoprotein E (VpmaE)
RA	942.952	A→G	1	intergenic (‑25/‑790)	vpmaE ← / → vpmaB	Variable surface lipoprotein E (VpmaE)/Variable surface lipoprotein B (VpmaB)
RA	942.958	T→C	1	intergenic (‑31/‑784)	vpmaE ← / → vpmaB	Variable surface lipoprotein E (VpmaE)/Variable surface lipoprotein B (VpmaB)
RA	942.96	A→G	1	intergenic (‑33/‑782)	vpmaE ← / → vpmaB	Variable surface lipoprotein E (VpmaE)/Variable surface lipoprotein B (VpmaB)
RA	943.721	T→C	1	intergenic (‑794/‑21)	vpmaE ← / → vpmaB	Variable surface lipoprotein E (VpmaE)/Variable surface lipoprotein B (VpmaB)		RA	943.721	T→C	intergenic (‑794/‑21)	vpmaE ← / → vpmaB	Variable surface lipoprotein E (VpmaE)/Variable surface lipoprotein B (VpmaB)
RA	943.774	2 bp→AT	1	coding (33‑34/711 nt)	vpmaB →	Variable surface lipoprotein B (VpmaB)
RA	943.777	G→A	1	L12L (CTG→CTA)	vpmaB →	Variable surface lipoprotein B (VpmaB)
RA	943.783	A→T	1	S14S (TCA→TCT)	vpmaB →	Variable surface lipoprotein B (VpmaB)
RA	949.117	Δ1 bp	1	coding (476/792 nt)	vpmaI →	Variable surface lipoprotein I (VpmaI)
RA	949.625	G→A	1	L8L (TTG→TTA) ‡	vpmaF1 →	Variable surface lipoprotein F1 (VpmaF1)
RA	951.499	G→T	1	R178M (AGG→ATG)	vpmaJ →	Variable surface lipoprotein J (VpmaJ)
			54

## Sheet: Feuil3
5632G3 sur 4867							M161,1 vs 4867
Predicted mutations
evidence	position	mutation	annotation	gene	description
RA	16.979	(G)9→10	coding (164/1287 nt)	unknown ←	FIG00835134: hypothetical protein		RA	16.979	(G)9→10	coding (164/1287 nt)	unknown ←	FIG00835134: hypothetical protein
RA	31.77	C→T	A572T (GCA→ACA)	unknown ←	Mg(2+) transport ATPase, P‑type (EC 3.6.3.2)		RA	58.385	C→T	V316I (GTC→ATC)	unknown ←	Luciferase‑like monooxygenase (EC 1.14.‑.‑)
RA	122.072	G→C	E254Q (GAA→CAA)	unknown →	cyclic nucleotide‑binding protein		RA	64.509	C→T	N170N (AAC→AAT)	unknown →	Sugar ABC transporter, permease protein
RA	184.221	G→A	K131K (AAG→AAA)	unknown →	FIG00835372: hypothetical protein			227.132	Δ46 bp	intergenic (‑43/+503)	unknown ← / ← unknown	Type III restriction‑modification system methylation subunit (EC 2.1.1.72)/Type III restriction‑modification system methylation subunit (EC 2.1.1.72)
JC	232.16	(G)18→10	intergenic (+262/‑128)	unknown → / → unknown	FIG00834320: hypothetical protein/ABC transporter xylose‑binding lipoprotein		MC JC	232.16	(G)18→10	intergenic (+262/‑128)	unknown → / → unknown	FIG00834320: hypothetical protein/ABC transporter xylose‑binding lipoprotein
JC	264.558	+40 bp	intergenic (+147/+112)	unknown → / ← unknown	Ribonuclease HIII (EC 3.1.26.4)/rRNA small subunit 7‑methylguanosine (m7G) methyltransferase GidB		MC JC	264.558	+40 bp	intergenic (+147/+112)	unknown → / ← unknown	Ribonuclease HIII (EC 3.1.26.4)/rRNA small subunit 7‑methylguanosine (m7G) methyltransferase GidB
RA	267.441	(G)8→9	intergenic (‑166/+449)	unknown ← / ← unknown	FIG00834971: hypothetical protein/hypothetical protein
RA	268.8	(G)9→8	coding (68/978 nt)	unknown ←	hypothetical protein
MC JC	332.388	(CT)22→12	intergenic (‑111/‑65)	unknown ← / → unknown	FIG00834589: hypothetical protein/Hypothetical protein, predicted lipoprotein		JC	332.388	(CT)22→12	intergenic (‑111/‑65)	unknown ← / → unknown	FIG00834589: hypothetical protein/Hypothetical protein, predicted lipoprotein
RA	355.1	T→C	D392G (GAC→GGC)	unknown ←	RNA polymerase sigma factor RpoD
MC JC	373.017	(A)6→3	intergenic (+36/‑12)	unknown → / → unknown	SSU ribosomal protein S6p/Single‑stranded DNA‑binding protein		MC JC	373.017	(A)6→3	intergenic (+36/‑12)	unknown → / → unknown	SSU ribosomal protein S6p/Single‑stranded DNA‑binding protein
MC JC	379.528	(AT)24→10	intergenic (+107/‑90)	unknown → / → unknown	DNA ligase (EC 6.5.1.2)/Siderophore‑mediated iron transport protein		MC JC	379.534	(AT)24→13	intergenic (+113/‑90)	unknown → / → unknown	DNA ligase (EC 6.5.1.2)/Siderophore‑mediated iron transport protein
RA	394.223	C→T	S106L (TCA→TTA)	unknown →	FIG059958: hypothetical in cluster with ATP synthase chains
RA	439.853	A→T	intergenic (‑273/+88)	unknown ← / ← unknown	FIG00836497: hypothetical protein/hypothetical protein		MC JC	439.853	A→T	intergenic (‑273/+88)	unknown ← / ← unknown	FIG00836497: hypothetical protein/hypothetical protein
JC	443.08	(C)20→10	intergenic (‑303/‑302)	unknown ← / → unknown	hypothetical protein/FIG00835879: hypothetical protein		RA	443.08	(C)20→10	intergenic (‑303/‑302)	unknown ← / → unknown	hypothetical protein/FIG00835879: hypothetical protein
RA	444.333	(G)9→8	coding (33/1140 nt)	unknown →	Conserved putative prolipoprotein
RA	472.651	G→T	I89I (ATC→ATA)	unknown ←	FIG00835588: hypothetical protein
JC	474.556	+22 bp	intergenic (‑121/+931)	unknown ← / ← unknown	hypothetical protein/FIG00836071: hypothetical protein		JC	474.556	+22 bp	intergenic (‑121/+931)	unknown ← / ← unknown	hypothetical protein/FIG00836071: hypothetical protein
RA	476.368	G→A	P181S (CCA→TCA)	unknown ←	Acyl‑phosphate:glycerol‑3‑phosphate O‑acyltransferase PlsY
RA	516.098	Δ1 bp	intergenic (+148/‑31)	unknown → / → unknown	Purine nucleoside phosphorylase (EC 2.4.2.1)/FIG00834720: hypothetical protein
RA	516.107	2 bp→CA	intergenic (+157/‑21)	unknown → / → unknown	Purine nucleoside phosphorylase (EC 2.4.2.1)/FIG00834720: hypothetical protein
RA	524.973	(G)10→9	coding (381/1218 nt)	unknown →	cytosine‑specific DNA methyltransferase
RA	530.371	(C)7→8	intergenic (‑35/+720)	unknown ← / ← unknown	Pseudogene of Hypothetical protein (C‑terminalpart)/Hypothetical protein, predicted lipoprotein
MC JC	530.597	Δ62 bp	intergenic (‑261/+433)	unknown ← / ← unknown	Pseudogene of Hypothetical protein (C‑terminalpart)/Hypothetical protein, predicted lipoprotein		JC	530.597	Δ62 bp	intergenic (‑261/+433)	unknown ← / ← unknown	Pseudogene of Hypothetical protein (C‑terminalpart)/Hypothetical protein, predicted lipoprotein
RA	532.094	(G)9→8	coding (149/1152 nt)	unknown ←	Hypothetical protein, predicted lipoprotein
RA	533.858	(AG)18→15	intergenic (‑105/+298)	unknown ← / ← unknown	Hypothetical protein, predicted lipoprotein/Hypothetical protein, predicted lipoprotein		MC JC	533.852	(AG)18→12	intergenic (‑99/+298)	unknown ← / ← unknown	Hypothetical protein, predicted lipoprotein/Hypothetical protein, predicted lipoprotein
JC	534.929	(AG)20→13	intergenic (‑100/+223)	unknown ← / ← unknown	Hypothetical protein, predicted lipoprotein/Alcohol dehydrogenase (EC 1.1.1.1)
RA	564.446	C→T	intergenic (+195/‑131)	unknown → / → unknown	UTP‑‑glucose‑1‑phosphate uridylyltransferase (EC 2.7.7.9)/tRNA‑Ser‑GCT		JC	564.446	C→T	intergenic (+195/‑131)	unknown → / → unknown	UTP‑‑glucose‑1‑phosphate uridylyltransferase (EC 2.7.7.9)/tRNA‑Ser‑GCT
							RA	564.451	A→T	intergenic (+200/‑126)	unknown → / → unknown	UTP‑‑glucose‑1‑phosphate uridylyltransferase (EC 2.7.7.9)/tRNA‑Ser‑GCT
RA	595.798	(A)5→6	intergenic (+382/‑55)	unknown → / → unknown	Triacylglycerol lipase (EC 3.1.1.3)/FIG00836837: hypothetical protein		RA	595.798	(A)5→6	intergenic (+382/‑55)	unknown → / → unknown	Triacylglycerol lipase (EC 3.1.1.3)/FIG00836837: hypothetical protein
MC JC	640.901	Δ63 bp	intergenic (‑325/+27)	unknown ← / ← unknown	Preprotein translocase secY subunit (TC 3.A.5.1.1)/Large Subunit Ribosomal RNA; lsuRNA; LSU rRNA		RA	640.901	Δ63 bp	intergenic (‑325/+27)	unknown ← / ← unknown	Preprotein translocase secY subunit (TC 3.A.5.1.1)/Large Subunit Ribosomal RNA; lsuRNA; LSU rRNA
RA	657.691	2 bp→AC	coding (505‑506/924 nt)	unknown ←	LSU ribosomal protein L4p (L1e)
RA	678.742	A→G	intergenic (‑869/+39)	unknown ← / ← unknown	Type I restriction‑modification system, DNA‑methyltransferase subunit M (EC 2.1.1.72)/Type I restriction‑modification system, DNA‑methyltransferase subunit M (EC 2.1.1.72)
RA	688.81	(G)8→9	coding (32/486 nt)	unknown →	Hypothetical protein, predicted lipoprotein
RA	726.165	(T)6→7	coding (418/426 nt)	unknown ←	FIG00834632: hypothetical protein
JC	726.634	+102 bp	intergenic (‑52/‑260)	unknown ← / → unknown	FIG00834632: hypothetical protein/hypothetical protein		MC JC	726.634	+102 bp	intergenic (‑52/‑260)	unknown ← / → unknown	FIG00834632: hypothetical protein/hypothetical protein
RA	736.215	(C)8→7	intergenic (‑59/+269)	unknown ← / ← unknown	FIG00834632: hypothetical protein/FIG00834632: hypothetical protein		JC	726.635	(31-bp)2→1	intergenic (‑53/‑229)	unknown ← / → unknown	FIG00834632: hypothetical protein/hypothetical protein
MC JC	741.025	(C)20→10	intergenic (‑70/+250)	unknown ← / ← unknown	FIG00834632: hypothetical protein/Beta‑galactosidase (EC 3.2.1.23)		MC JC	741.026	(C)20→11	intergenic (‑71/+250)	unknown ← / ← unknown	FIG00834632: hypothetical protein/Beta‑galactosidase (EC 3.2.1.23)
RA	756.326	A→G	S546P (TCT→CCT)	unknown ←	DNA‑directed RNA polymerase beta' subunit (EC 2.7.7.6)
RA	761.124	G→A	R156C (CGT→TGT)	unknown ←	DNA‑directed RNA polymerase beta subunit (EC 2.7.7.6)		JC	761.124	G→A	R156C (CGT→TGT)	unknown ←	DNA‑directed RNA polymerase beta subunit (EC 2.7.7.6)
JC	763.244	(T)32→16	intergenic (+604/‑63)	unknown → / → unknown	Hypothetical protein, predicted lipoprotein/hypothetical protein		RA	763.243	(T)32→15	intergenic (+603/‑63)	unknown → / → unknown	Hypothetical protein, predicted lipoprotein/hypothetical protein
JC	769.965	Δ13 bp	intergenic (‑60/‑1245)	unknown ← / → unknown	hypothetical protein/hypothetical protein		JC	769.964	(ATTATTATTA)2→1	intergenic (‑59/‑1249)	unknown ← / → unknown	hypothetical protein/hypothetical protein
RA	817.821	A→G	V191A (GTA→GCA)	unknown ←	Ascorbate‑specific PTS system, EIIC component		MC JC	810.418	G→A	S538L (TCG→TTG)	unknown ←	Phosphoenolpyruvate‑protein phosphotransferase of PTS system (EC 2.7.3.9)
RA	820.74	G→A	intergenic (+30/+143)	unknown → / ← unknown	FIG00837076: hypothetical protein/FIG00833938: hypothetical protein
RA	823.756	(G)8→9	coding (281/825 nt)	unknown ←	FIG00834871: hypothetical protein
MC JC	832.641	(19-bp)2→1	intergenic (+510/‑12)	unknown → / → unknown	Chitinase (EC 3.2.1.14)/hypothetical protein		RA	832.641	Δ21 bp	intergenic (+510/‑10)	unknown → / → unknown	Chitinase (EC 3.2.1.14)/hypothetical protein
RA	887.361	A→G	G84G (GGA→GGG)	unknown →	FIG00836116: hypothetical protein
RA	890.391	G→A	L193L (CTA→TTA)	unknown ←	hypothetical protein
RA	892.454	T→C	T17A (ACA→GCA)	unknown ←	Hypothetical protein, predicted lipoprotein
RA	895.909	T→C	intergenic (‑249/‑104)	unknown ← / → unknown	Integrase‑recombinase/Variable surface lipoprotein D (VpmaZprecursor)		RA	895.965	A→G	intergenic (‑305/‑48)	unknown ← / → unknown	Integrase‑recombinase/Variable surface lipoprotein D (VpmaZprecursor)
							RA	895.968	T→A	intergenic (‑308/‑45)	unknown ← / → unknown	Integrase‑recombinase/Variable surface lipoprotein D (VpmaZprecursor)
							RA

## Sheet: commun M161&5632G3
5632G3 sur 4867							M161,1 vs 4867
Predicted mutations
evidence	position	mutation	annotation	gene	description
RA	16.979	(G)9→10	coding (164/1287 nt)	unknown ←	FIG00835134: hypothetical protein		RA	16.979	(G)9→10	coding (164/1287 nt)	unknown ←	FIG00835134: hypothetical protein	Poly G
JC	232.16	(G)18→10	intergenic (+262/‑128)	unknown → / → unknown	FIG00834320: hypothetical protein/ABC transporter xylose‑binding lipoprotein		MC JC	232.16	(G)18→10	intergenic (+262/‑128)	unknown → / → unknown	FIG00834320: hypothetical protein/ABC transporter xylose‑binding lipoprotein	Poly G
JC	264.558	+40 bp	intergenic (+147/+112)	unknown → / ← unknown	Ribonuclease HIII (EC 3.1.26.4)/rRNA small subunit 7‑methylguanosine (m7G) methyltransferase GidB		JC	264.558	+40 bp	intergenic (+147/+112)	unknown → / ← unknown	Ribonuclease HIII (EC 3.1.26.4)/rRNA small subunit 7‑methylguanosine (m7G) methyltransferase GidB	gros ajout de 40 Bp spé 5632
MC JC	332.388	(CT)22→12	intergenic (‑111/‑65)	unknown ← / → unknown	FIG00834589: hypothetical protein/Hypothetical protein, predicted lipoprotein		MC JC	332.388	(CT)22→12	intergenic (‑111/‑65)	unknown ← / → unknown	FIG00834589: hypothetical protein/Hypothetical protein, predicted lipoprotein	CT repeat
MC JC	373.017	(A)6→3	intergenic (+36/‑12)	unknown → / → unknown	SSU ribosomal protein S6p/Single‑stranded DNA‑binding protein		MC JC	373.017	(A)6→3	intergenic (+36/‑12)	unknown → / → unknown	SSU ribosomal protein S6p/Single‑stranded DNA‑binding protein	polyA
MC JC	379.528	(AT)24→10	intergenic (+107/‑90)	unknown → / → unknown	DNA ligase (EC 6.5.1.2)/Siderophore‑mediated iron transport protein		MC JC	379.534	(AT)24→13	intergenic (+113/‑90)	unknown → / → unknown	DNA ligase (EC 6.5.1.2)/Siderophore‑mediated iron transport protein	AT repeat manquant …variation ?
RA	439.853	A→T	intergenic (‑273/+88)	unknown ← / ← unknown	FIG00836497: hypothetical protein/hypothetical protein		MC JC	439.853	A→T	intergenic (‑273/+88)	unknown ← / ← unknown	FIG00836497: hypothetical protein/hypothetical protein
JC	443.08	(C)20→10	intergenic (‑303/‑302)	unknown ← / → unknown	hypothetical protein/FIG00835879: hypothetical protein		RA	443.08	(C)20→10	intergenic (‑303/‑302)	unknown ← / → unknown	hypothetical protein/FIG00835879: hypothetical protein	polyC variation
JC	474.556	+22 bp	intergenic (‑121/+931)	unknown ← / ← unknown	hypothetical protein/FIG00836071: hypothetical protein		JC	474.556	+22 bp	intergenic (‑121/+931)	unknown ← / ← unknown	hypothetical protein/FIG00836071: hypothetical protein	ajout des même 20 nt AACTAGAAGGTTATAGAAGG AAACTAGAAGGTTATAGAAG
MC JC	530.597	Δ62 bp	intergenic (‑261/+433)	unknown ← / ← unknown	Pseudogene of Hypothetical protein (C‑terminalpart)/Hypothetical protein, predicted lipoprotein		JC	530.597	Δ62 bp	intergenic (‑261/+433)	unknown ← / ← unknown	Pseudogene of Hypothetical protein (C‑terminalpart)/Hypothetical protein, predicted lipoprotein	! Jonction entre 2 contig
RA	533.858	(AG)18→15	intergenic (‑105/+298)	unknown ← / ← unknown	Hypothetical protein, predicted lipoprotein/Hypothetical protein, predicted lipoprotein		MC JC	533.852	(AG)18→12	intergenic (‑99/+298)	unknown ← / ← unknown	Hypothetical protein, predicted lipoprotein/Hypothetical protein, predicted lipoprotein	modification repeat AG
RA	564.446	C→T	intergenic (+195/‑131)	unknown → / → unknown	UTP‑‑glucose‑1‑phosphate uridylyltransferase (EC 2.7.7.9)/tRNA‑Ser‑GCT		JC	564.446	C→T	intergenic (+195/‑131)	unknown → / → unknown	UTP‑‑glucose‑1‑phosphate uridylyltransferase (EC 2.7.7.9)/tRNA‑Ser‑GCT
RA	595.798	(A)5→6	intergenic (+382/‑55)	unknown → / → unknown	Triacylglycerol lipase (EC 3.1.1.3)/FIG00836837: hypothetical protein		RA	595.798	(A)5→6	intergenic (+382/‑55)	unknown → / → unknown	Triacylglycerol lipase (EC 3.1.1.3)/FIG00836837: hypothetical protein	polyA
MC JC	640.901	Δ63 bp	intergenic (‑325/+27)	unknown ← / ← unknown	Preprotein translocase secY subunit (TC 3.A.5.1.1)/Large Subunit Ribosomal RNA; lsuRNA; LSU rRNA		RA	640.901	Δ63 bp	intergenic (‑325/+27)	unknown ← / ← unknown	Preprotein translocase secY subunit (TC 3.A.5.1.1)/Large Subunit Ribosomal RNA; lsuRNA; LSU rRNA	jonction contig +23S après
JC	726.634	+102 bp	intergenic (‑52/‑260)	unknown ← / → unknown	FIG00834632: hypothetical protein/hypothetical protein		MC JC	726.634	+102 bp	intergenic (‑52/‑260)	unknown ← / → unknown	FIG00834632: hypothetical protein/hypothetical protein	même 102 bp ATTATTTAGCGATGAGTATGCTAATATGGCTAAAAAAGC ATTATTTAGCGATGAGTATGCTAATATGGCTAAAAAAGC
MC JC	741.025	(C)20→10	intergenic (‑70/+250)	unknown ← / ← unknown	FIG00834632: hypothetical protein/Beta‑galactosidase (EC 3.2.1.23)		MC JC	741.026	(C)20→11	intergenic (‑71/+250)	unknown ← / ← unknown	FIG00834632: hypothetical protein/Beta‑galactosidase (EC 3.2.1.23)
RA	761.124	G→A	R156C (CGT→TGT)	unknown ←	DNA‑directed RNA polymerase beta subunit (EC 2.7.7.6)		JC	761.124	G→A	R156C (CGT→TGT)	unknown ←	DNA‑directed RNA polymerase beta subunit (EC 2.7.7.6)
JC	763.244	(T)32→16	intergenic (+604/‑63)	unknown → / → unknown	Hypothetical protein, predicted lipoprotein/hypothetical protein		RA	763.243	(T)32→15	intergenic (+603/‑63)	unknown → / → unknown	Hypothetical protein, predicted lipoprotein/hypothetical protein
JC	769.965	Δ13 bp	intergenic (‑60/‑1245)	unknown ← / → unknown	hypothetical protein/hypothetical protein		JC	769.964	(ATTATTATTA)2→1	intergenic (‑59/‑1249)	unknown ← / → unknown	hypothetical protein/hypothetical protein
MC JC	832.641	(19-bp)2→1	intergenic (+510/‑12)	unknown → / → unknown	Chitinase (EC 3.2.1.14)/hypothetical protein		RA	832.641	Δ21 bp	intergenic (+510/‑10)	unknown → / → unknown	Chitinase (EC 3.2.1.14)/hypothetical protein	TA repeat
